# Supplementary material for: Efficacy of a Self-Vaccination Strategy for Influenza A Virus, Mycoplasma hyopneumoniae, Erysipelothrix rhusiopathiae, and Lawsonia intracellularis in Swine
Source: Vaccines (Basel). 2025 Feb 24;13(3):229. doi: 10.3390/vaccines13030229 (PMC11946863; doi:10.3390/vaccines13030229)
Supplement: Supplementary file 1 [file vaccines-13-00229-s001.zip]

Archive with 3 entries (3 files):
- Experimental Design - Self-Vacination Pigs.png
- Supplemental materials -- data transformations.pdf
- Supplementary materials -- Raw data.xlsx
