# Supplementary material for: Efficacy of a Self-Vaccination Strategy for Influenza A Virus, Mycoplasma hyopneumoniae, Erysipelothrix rhusiopathiae, and Lawsonia intracellularis in Swine
Source: Vaccines (Basel). 2025 Feb 24;13(3):229. doi: 10.3390/vaccines13030229 (PMC11946863; doi:10.3390/vaccines13030229)
Supplement: Supplementary file 1 [file vaccines-13-00229-s001.zip › Supplementary materials -- Raw data.xlsx]

## Sheet: Trial A&B
Tag	Treatment	Time	IgG - adapted MhP Ielisa - OF	IgA - IAV NP OF	Total Ab - IDEXX IAV -Serum	IgG - IDEXX MhP Ielisa -Serum	IgA - IAV Ielisa -Serum
176	Control	0 days	0.120377	0.0800256	0.767216	0.0382452	0.101399
176	Control	21 days	0.225286	0.00960307	0.839961	0.0202475	0.030303
176	Control	28 days	0.0504371	-0.0864277	0.916586	0.0449944	0.00582751
176	Control	45 days	0.196592	0.0159119	1.00935	0.0340136	-0.08
177	Control	0 days	0.245461	0.476953	0.85839	-0.0247469	0.129371
177	Control	21 days	0.102892	-0.0428937	0.752667	0.0314961	-0.02331
177	Control	28 days	0.112307	0.263124	0.85257	0.00449944	0.0885781
177	Control	45 days	0.153342	0.157895	0.869651	0.0294785	0.0647059
178	Control	0 days	0.151311	0.487196	0.795344	-0.0112486	0.0571096
178	Control	21 days	0.0813719	0.0736236	0.697381	0.0382452	-0.00932401
178	Control	28 days	0.0410222	0.00192061	0.802134	0.0112486	-0.0314685
178	Control	45 days	0.116645	0.0489596	0.88244	0.0566893	0.476471
179	Control	0 days	0.201076	0.804738	0.869059	-0.0224972	0.0804196
179	Control	21 days	0.0585071	-0.0620999	0.678952	-0.00224972	0.0198135
179	Control	28 days	0.0921318	0.117157	0.796314	-0.0112486	0.00932401
179	Control	45 days	0.335518	0.200734	0.904083	-0.0090703	-0.0258824
180	Control	0 days	0.226631	0.962228	0.99806	-0.0359955	0.0909091
180	Control	21 days	0.287155	0.443662	0.85354	-0.015748	0.0314685
180	Control	28 days	0.183591	0.178617	0.806983	0.00674916	0.104895
180	Control	45 days	0.178244	0.118727	0.919823	0.0657596	0.0235294
181	Control	0 days	0.102892	0.0390525	0.957323	-0.015748	0.0512821
181	Control	21 days	0.234701	0.000640205	0.926285	0.105737	0.205128
181	Control	28 days	0.174176	0.516645	0.881668	0.0584927	0.110723
181	Control	45 days	0.289646	0.252142	0.930644	-0.0113379	0.00117647
182	Control	0 days	0.0854069	0.0147247	0.991271	-0.0359955	0.170163
182	Control	21 days	0.175521	0.0121639	0.99709	-0.0202475	0.0244755
182	Control	28 days	0.0464022	-0.100512	0.812803	-0.0112486	0.011655
182	Control	45 days	0.12844	-0.0195838	0.909985	0.0249433	0.0988235
183	Control	0 days	0.137861	0.991677	0.901067	-0.00674916	0.0571096
183	Control	21 days	0.188971	0.0941101	0.796314	0.00224972	0.0897436
183	Control	28 days	0.0988568	0.0198464	0.677983	0.0427447	0.0501166
183	Control	45 days	0.260813	0.0563035	0.955239	-0.0136054	-0.0470588
184	Control	0 days	0.191661	0.265685	0.989331	0.0629921	0.398601
184	Control	21 days	0.29119	0.200384	0.899127	0.0674916	-0.00932401
184	Control	28 days	0.234701	0.228553	0.903007	0.105737	0.0664336
184	Control	45 days	0.228047	-0.00367197	0.853911	0.0612245	-0.00941177
185	Control	0 days	0.534633	0.21959	1.50533	-0.00449944	0.175991
185	Control	21 days	0.154001	0.00192061	1.41901	0.0449944	0.320513
185	Control	28 days	0.159381	-0.0224072	1.61785	0.0652418	0.221445
185	Control	45 days	0.246396	0.00611995	1.3999	0.0544218	0.0105882
186	Control	0 days	0.159381	0.106914	0.937924	-0.00224972	0.407925
186	Control	21 days	0.156691	-0.0160051	0.934045	0.0247469	0.0384615
186	Control	28 days	0.125757	-0.0134443	0.989331	0.0494938	0.255245
186	Control	45 days	0.305374	0.208078	0.987703	0.0544218	-0.0164706
187	Control	0 days	0.0975118	0.278489	0.890398	-0.0269966	0.117716
187	Control	21 days	0.116342	0.286172	0.815713	-0.0247469	-0.0174825
187	Control	28 days	0.147276	0.0198464	0.921435	-0.0337458	0.149184
187	Control	45 days	0.259502	0.0379437	0.856862	-0.0136054	-0.0658824
188	Hand Vaccinated	0 days	0.163416	0.0877081	0.864209	0.0517435	-0.018648
188	Hand Vaccinated	21 days	2.05985	0.0928297	0.765276	0.589426	-0.0198135
188	Hand Vaccinated	28 days	0.327654	0.348837	0.332514	0.634921	0.315294
188	Hand Vaccinated	45 days	0.386632	0.325581	0.41515	0.426304	0.162353
189	Hand Vaccinated	0 days	0.234701	0.101793	1.27546	0.0854893	0.0291375
189	Hand Vaccinated	21 days	2.76463	0.103073	0.827352	0.825647	0.108392
189	Hand Vaccinated	28 days	0.926606	0.101591	0.254796	0.750567	0.205882
189	Hand Vaccinated	45 days	1.39318	0.159119	0.421053	0.521542	0.116471
190	Hand Vaccinated	0 days	0.197041	0.183739	0.763337	0.071991	0.110723
190	Hand Vaccinated	21 days	3.46268	0.161972	0.706111	1.09786	0.270396
190	Hand Vaccinated	28 days	1.10092	0.0636475	0.258731	1.04762	0.361176
190	Hand Vaccinated	45 days	2.03932	0.0354957	0.33153	0.811791	0.375294
191	Hand Vaccinated	0 days	0.00201748	0.322023	0.896217	0.0607424	0.158508
191	Hand Vaccinated	21 days	0.94351	0.0941101	0.833172	0.706412	0.174825
191	Hand Vaccinated	28 days	0.482307	0.312118	0.291195	0.619048	0.270588
191	Hand Vaccinated	45 days	0.880734	0.432069	0.446631	0.414966	0.225882
192	Hand Vaccinated	0 days	0.167451	0.0941101	1.02037	0.0247469	0.0606061
192	Hand Vaccinated	21 days	2.33961	-0.00832266	0.870029	0.598425	0.0955711
192	Hand Vaccinated	28 days	0.420708	-0.00367197	0.575504	0.424036	0.150588
192	Hand Vaccinated	45 days	0.826999	0.288862	0.577472	0.337868	0.0941176
193	Hand Vaccinated	0 days	0.139206	0.177337	0.801164	0.103487	0.039627
193	Hand Vaccinated	21 days	1.62811	0.365557	0.783705	0.823397	0.110723
193	Hand Vaccinated	28 days	0.694626	0.417381	0.386621	0.75737	0.0705882
193	Hand Vaccinated	45 days	0.824377	0.337821	0.469257	0.632653	0.0305882
194	Hand Vaccinated	0 days	0.0800269	-0.0454545	0.761397	0.071991	0.0641026
194	Hand Vaccinated	21 days	0.237391	0.046735	0.798254	0.121485	0.0897436
194	Hand Vaccinated	28 days	0.211009	0.44186	0.565666	0.0975057	-0.0482353
194	Hand Vaccinated	45 days	0.167759	0.227662	0.615839	0.113379	-0.00941177
195	Hand Vaccinated	0 days	0.210491	-0.0160051	0.637245	-0.00224972	0.123543
195	Hand Vaccinated	21 days	2.17149	0.0211268	0.756547	0.364454	0.134033
195	Hand Vaccinated	28 days	0.605505	0.350061	0.582391	0.405896	0.277647
195	Hand Vaccinated	45 days	0.387942	0.204406	0.633547	0.292517	0.00117647
196	Hand Vaccinated	0 days	0.0813719	0.0160051	0.886518	0	0.24359
196	Hand Vaccinated	21 days	3.46806	0.447503	0.612997	0.96063	0.426573
196	Hand Vaccinated	28 days	0.865007	0.416157	0.393507	0.852608	0.315294
196	Hand Vaccinated	45 days	-0.0563565	-0.0367197	0.560748	0.684807	0.103529
197	Hand Vaccinated	0 days	0.127102	0.0736236	0.757517	-0.015748	0.0606061
197	Hand Vaccinated	21 days	0.576328	0.147887	0.744908	0.386952	0.0687646
197	Hand Vaccinated	28 days	0.222805	0.184823	0.327595	0.319728	0.207059
197	Hand Vaccinated	45 days	0.813893	0.215422	0.469257	0.306122	0.0494118
198	Hand Vaccinated	0 days	0.264291	0.0582586	0.921435	0.056243	0.0501166
198	Hand Vaccinated	21 days	2.49294	0.120999	0.772066	0.983127	0.0804196
198	Hand Vaccinated	28 days	1.13368	0.139535	0.458436	0.75737	0.0964706
198	Hand Vaccinated	45 days	2.19921	0.328029	0.568618	0.673469	0.0352941
199	Hand Vaccinated	0 days	0.0490921	0.113316	0.798254	-0.00674916	0.742424
199	Hand Vaccinated	21 days	1.06321	0.315621	0.665373	0.758155	0.187646
199	Hand Vaccinated	28 days	0.351245	0.275398	0.32366	0.650794	0.149412
199	Hand Vaccinated	45 days	0.469201	0.438188	0.48303	0.494331	0.116471
251	Self-vaccinated	0 days	0.141896	0.290013	0.930165	0.0517435	0.0944056
251	Self-vaccinated	21 days	0.203766	0.452625	0.847721	0.0112486	0.2331
251	Self-vaccinated	28 days	0.390564	0.195838	0.85742	0.0427447	0.238928
251	Self-vaccinated	45 days	0.121887	-0.0208078	0.978849	0.0385488	0.0682353
252	Self-vaccinated	0 days	0.26698	0.348912	1.12803	-0.00449944	0.247086
252	Self-vaccinated	21 days	0.0759919	-0.0505762	0.547042	0.0787402	0.278555
252	Self-vaccinated	28 days	0.238532	0.0771114	0.891368	0.00674916	0.174825
252	Self-vaccinated	45 days	0.133683	0.192166	0.884407	0.0204082	0.202353
253	Self-vaccinated	0 days	0.125757	0.204225	0.903007	0.0202475	0.110723
253	Self-vaccinated	21 days	0.144586	0.178617	0.765276	0.0247469	-0.032634
253	Self-vaccinated	28 days	0.243775	0.544676	0.807953	0.0517435	0.00582751
253	Self-vaccinated	45 days	0.25426	0.127295	0.944417	0.031746	-0.0658824
254	Self-vaccinated	0 days	NA	NA	0.910766	-0.0202475	0.18648
254	Self-vaccinated	21 days	0.241426	0.193982	0.877789	-0.0179977	0.0757576
254	Self-vaccinated	28 days	0.272608	0.336597	0.845781	0.00224972	0.041958
254	Self-vaccinated	45 days	0.326343	1.71114	0.772258	0.0090703	-0.0552941
255	Self-vaccinated	0 days	0.147276	0.0428937	0.915616	0.0224972	0.358974
255	Self-vaccinated	21 days	0.133826	0.0659411	0.792435	0.0224972	0.304196
255	Self-vaccinated	28 days	0.194351	0.866197	0.753637	0.0787402	0.0955711
255	Self-vaccinated	45 days	0.230668	0.283966	0.748647	0.0680272	0.00470588
256	Self-vaccinated	0 days	0.112307	0.163252	0.896217	0.0427447	0.623543
256	Self-vaccinated	21 days	0.233356	0.112036	0.702231	0.0742407	0.101399
256	Self-vaccinated	28 days	0.0961668	-0.03137	0.770126	0.087739	0.201632
256	Self-vaccinated	45 days	0.250328	0.0673195	0.909985	0.0634921	0.0682353
259	Self-vaccinated	0 days	0.0746469	0.597311	0.829292	0.00224972	3.55361
259	Self-vaccinated	21 days	0.175521	0.296415	0.703201	0.0629921	0.0967366
259	Self-vaccinated	28 days	0.160726	0.928937	1.09602	0.0179977	0.405594
259	Self-vaccinated	45 days	0.280472	0.270502	0.9818	0.0249433	0.294118
260	Self-vaccinated	0 days	0.172831	0.0364917	0.781765	0.00674916	0.259907
260	Self-vaccinated	21 days	0.129792	-0.053137	0.669253	0.119235	0.136364
260	Self-vaccinated	28 days	0.121722	0.0339309	0.85645	0.103487	0.0617716
260	Self-vaccinated	45 days	0.184797	-0.00734394	0.818495	0.104308	0.0635294
261	Self-vaccinated	0 days	0.250841	0.460307	0.970902	0.056243	0.502331
261	Self-vaccinated	21 days	0.420309	0.122279	0.908826	-0.0337458	0.131702
261	Self-vaccinated	28 days	0.0975118	-0.00448143	0.832268	0.163265	-0.0505882
261	Self-vaccinated	45 days	0.393185	0.152999	0.811608	0.174603	0.00470588
262	Self-vaccinated	0 days	0.163416	0.108195	0.934045	-0.0292463	0.363636
262	Self-vaccinated	21 days	0.254876	0.204225	0.965082	0.0764904	0.17366
262	Self-vaccinated	28 days	0.0961668	-0.03137	NA	0.0113379	NA
262	Self-vaccinated	45 days	0.0969856	0.141983	0.724053	-0.0090703	-0.0564706
263	Self-vaccinated	0 days	0.113652	0.142766	1.08632	0.0134983	0.270396
263	Self-vaccinated	21 days	0.183591	-0.0685019	0.942774	0.0134983	0.0722611
263	Self-vaccinated	28 days	0.110962	0.190141	1.10477	0.0770975	0.116471
263	Self-vaccinated	45 days	0.161206	0	0.996557	0.0566893	0.06
264	Self-vaccinated	0 days	0.0854069	0.0928297	0.958293	-0.0269966	0.134033
264	Self-vaccinated	21 days	0.163416	-0.00960307	0.798254	0.015748	0.0244755
264	Self-vaccinated	28 days	0.106927	0.0864277	1.25529	-0.0090703	0.130588
264	Self-vaccinated	45 days	0.249017	0.22399	1.01328	-0.00453515	0.0105882

## Sheet: Trial C & D
tag	time	treatment	pen	IgA - Law Ielisa -OF	E.rhusiopathiae FMIA IgA OF	IgA - Law Ielisa -Serum	Law cELISA Total AB -Serum	E.rhusiopathiae FMIA IgA Serum
1	0 days	Control	21	0.927358	0.00456725	1.91029	77.1963	0.231139
1	21 days	Control	21	0.591095	-0.0018269	0.692612	49.757	0.135905
1	28 days	Control	21	0.404804	0.00799269	0.742744	41.4206	0.114527
1	35 days	Control	21	0.686559	0.0102763	0.726999	44.7752	0.11921
1	49 days	Control	21	0.415411	0.117607	1.21407	40.2587	0.109953
2	0 days	Control	21	0.607499	0.0913451	2.53826	90.3551	NA
2	21 days	Control	21	0.484476	-0.00753597	0.630607	60.7477	0.0685668
2	28 days	Control	21	0.375513	0.00844942	0.465699	58.5047	0.0421662
2	35 days	Control	21	0.411935	-0.00867778	0.474444	51.8785	0.0300339
2	49 days	Control	21	0.169757	-0.00867778	0.466025	57.7089	0.0487537
3	0 days	Control	21	1.87405	0.0146152	1.44063	81.8692	0.115062
3	21 days	Control	21	0.35911	-0.0105047	0.383905	63.3645	0.0569164
3	28 days	Control	21	1.04569	0.0427038	0.195251	57.9065	0.0641846
3	35 days	Control	21	1.38644	0.00296871	0.289236	54.999	0.0947303
3	49 days	Control	21	0.144264	0.0534369	0.245941	59.5155	0.109542
4	0 days	Control	21	0.294669	-0.00159854	0.534301	68.486	0.163267
4	21 days	Control	21	-0.0544815	-0.00251199	0.117414	61.6449	0.130026
4	28 days	Control	21	0.226714	-0.0127883	0.0923483	57.6822	0.0983878
4	35 days	Control	21	0.284473	-0.00822105	0.230307	61.8559	0.0940104
4	49 days	Control	21	0.279838	0.0477278	0.1365	60.5009	0.0794048
5	0 days	Control	22	0.842999	0.00479562	0.912929	66.6542	0.256899
5	21 days	Control	22	0.321617	0.0109614	0.401055	56.3738	0.161664
5	28 days	Control	22	0.691857	0.0205526	0.269129	49.271	0.127354
5	35 days	Control	22	0.148899	0.00822105	0.390259	44.3235	0.109439
5	49 days	Control	22	0.298378	0.0143868	0.330126	48.1421	0.0937018
6	0 days	Control	22	0.933216	-0.00685088	2.73483	88.4486	0.0707046
6	21 days	Control	22	0.353251	-0.0153003	1.05277	76.486	0.0987085
6	28 days	Control	22	0.202109	-0.0054807	0.675462	76.3364	0.080538
6	35 days	Control	22	0.278679	0.010048	0.753458	72.8187	0.0542051
6	49 days	Control	22	0.78737	-0.0223795	0.656043	70.7658	0.038571
7	0 days	Control	22	0.308729	0.041562	0.501319	59.4393	0.132591
7	21 days	Control	22	0.404804	0	0.0686016	43.1402	0.098174
7	28 days	Control	22	0.325132	0.0073076	0.0831135	47.5888	0.0703839
7	35 days	Control	22	0.47219	0.0863211	0.184606	45.8017	0.110982
7	49 days	Control	22	0.978563	0.000228363	0.13169	38.6984	0.184009
8	0 days	Control	22	1.59051	0.0333409	1.96702	80.5607	0.138363
8	21 days	Control	22	0.148213	-0.000456725	0.71504	74.5047	0.05542
8	28 days	Control	22	0.205624	0.0301439	0.476253	73.8692	0.0503964
8	35 days	Control	22	0.541715	0.00137018	0.5454	71.0942	0.0601707
8	49 days	Control	22	0.483778	0.00867778	0.466025	69.9035	0.0286968
9	0 days	Control	23	0.204452	-0.00867778	0.811346	69.8692	0.275176
9	21 days	Control	23	0.1529	0.0235214	0.451187	61.757	0.143066
9	28 days	Control	23	0.216169	0.0109614	0.1781	61.0467	0.0778659
9	35 days	Control	23	0.436269	0.00228363	0.289236	60.7883	0.102342
9	49 days	Control	23	0.0840093	0.0194108	0.1365	54.342	0.102959
10	0 days	Control	23	0.614528	0.00251199	1.60026	63.9626	0.12404
10	21 days	Control	23	0.0638547	-0.0118749	0.957784	57.1215	0.106832
10	28 days	Control	23	0.218512	-0.0205526	0.755937	56.8224	0.124682
10	35 days	Control	23	0.548667	0.0618863	0.745039	50.4414	0.159118
10	49 days	Control	23	1.719	0.0961407	0.648827	43.4202	0.130524
11	0 days	Control	23	0.414177	-0.0073076	0.898417	50.9533	0.214465
11	21 days	Control	23	0.477446	-0.00479562	0.308707	40.785	0.283513
11	28 days	Control	23	0.395431	0.0143868	0.228232	39.5514	0.281482
11	35 days	Control	23	0.86153	-0.00525234	0.265183	39.9302	0.255597
11	49 days	Control	23	1.04229	0.0146152	0.306073	36.7686	0.209518
12	0 days	Control	23	0.780902	0.0168988	1	68.8972	0.575096
12	21 days	Control	23	0.648506	-0.000685088	1.18206	69.1589	0.141142
12	28 days	Control	23	0.439953	0.0155287	1.12137	69.4953	0.135691
12	35 days	Control	23	0.626304	-0.00456725	0.805171	64.9353	0.187198
12	49 days	Control	23	0.476825	0.0280886	0.499699	66.5777	0.182466
13	0 days	Hand Vaccinated	25	0.287639	-0.0105047	0.434037	42.3551	0.0913334
13	21 days	Hand Vaccinated	25	0.0579965	0.131537	0.369393	28.7477	1.23351
13	28 days	Hand Vaccinated	25	0.322789	0.556291	0.120053	19.3645	1.15991
13	35 days	Hand Vaccinated	25	0.540556	1.23818	0.170174	28.3515	0.673912
13	49 days	Hand Vaccinated	25	0.651796	0.0863211	0.137703	24.9025	0.60109
14	0 days	Hand Vaccinated	25	0.397774	-0.0198675	1.35752	63.3271	0.586639
14	21 days	Hand Vaccinated	25	1.45694	1.69445	0.666227	61.7944	3.50161
14	28 days	Hand Vaccinated	25	0.792619	1	0.381266	59.9626	3.52241
14	35 days	Hand Vaccinated	25	1.17439	4.08632	0.402285	47.1156	3.04341
14	49 days	Hand Vaccinated	25	1.27289	1.41493	0.237523	45.1037	2.78565
15	0 days	Hand Vaccinated	25	0.43058	0	0.163588	30.243	0.0652534
15	21 days	Hand Vaccinated	25	0.370826	1.36744	0.025066	10.6542	2.3945
15	28 days	Hand Vaccinated	25	0.241945	0.498516	0.0277045	20.972	2.47466
15	35 days	Hand Vaccinated	25	0.50927	0.750628	0.17739	17.2244	1.82662
15	49 days	Hand Vaccinated	25	0.0399768	0.182005	0.144919	7.73968	1.55775
16	0 days	Hand Vaccinated	25	0.707088	-0.00433889	1.85092	76.0748	0.14841
16	21 days	Hand Vaccinated	25	0.299356	1.35259	0.905013	53.0467	3.01379
16	28 days	Hand Vaccinated	25	0.350908	1.2053	0.825616	52.5765	3.04978
16	35 days	Hand Vaccinated	25	1.21842	1.52592	0.575466	47.4441	1.97206
16	49 days	Hand Vaccinated	25	0.596176	0.136561	0.470836	49.7434	2.05126
17	0 days	Hand Vaccinated	26	0.884007	0.0310573	2.72823	83.4393	0.103411
17	21 days	Hand Vaccinated	26	0.115407	1.60105	0.76781	65.0467	4.33745
17	28 days	Hand Vaccinated	26	0.165788	3.43594	0.725797	57.9963	3.76011
17	35 days	Hand Vaccinated	26	0.236964	2.10208	0.635598	47.1156	3.51099
17	49 days	Hand Vaccinated	26	0.570684	2.8116	0.377029	47.6494	3.30466
18	0 days	Hand Vaccinated	26	0.396602	0.00593743	1.8628	82.6916	0.105228
18	21 days	Hand Vaccinated	26	1.71353	0.702443	1.01847	57.7196	2.80258
18	28 days	Hand Vaccinated	26	1.90334	4.75679	1.00241	58.448	3.07694
18	35 days	Hand Vaccinated	26	1.10371	0.70153	0.664462	48.7169	2.8452
18	49 days	Hand Vaccinated	26	0.63905	3.31925	0.530968	38.3289	2.84633
19	0 days	Hand Vaccinated	26	1.09842	0.310345	0.970976	54.5421	0.310448
19	21 days	Hand Vaccinated	26	0.711775	2.45901	0.497361	56.2243	4.97406
19	28 days	Hand Vaccinated	26	0.587581	2.5942	0.493686	59.6387	4.17379
19	35 days	Hand Vaccinated	26	0.668019	0.460607	0.372219	57.791	4.54695
19	49 days	Hand Vaccinated	26	0.70394	2.00936	0.306073	56.7235	4.0911
20	0 days	Hand Vaccinated	26	0.80082	-0.00411053	0.852243	60.0748	0.0889819
20	21 days	Hand Vaccinated	26	0.5372	1.00137	0.306069	47.1402	2.47701
20	28 days	Hand Vaccinated	26	0.562976	2.9267	0.304871	42.3938	2.23002
20	35 days	Hand Vaccinated	26	0.348204	1.4791	0.32291	35.2905	2.08458
20	49 days	Hand Vaccinated	26	0.552144	2.08609	0.261575	32.0468	2.46998
21	0 days	Hand Vaccinated	27	0.155243	0.0376798	0.465699	62.8037	0.20399
21	21 days	Hand Vaccinated	27	0.327475	0.226307	0.222955	50.5421	1.27113
21	28 days	Hand Vaccinated	27	0.71321	0.795615	0.274805	48.799	1.05129
21	35 days	Hand Vaccinated	27	0.71321	1.40991	0.301263	48.4705	1.27963
21	49 days	Hand Vaccinated	27	0.188297	1.81206	0.188214	47.7725	1.3612
22	0 days	Hand Vaccinated	27	0.370826	0.0198675	1.47361	72.7477	0.0705977
22	21 days	Hand Vaccinated	27	0.689514	0.851336	0.649077	50.8037	3.27694
22	28 days	Hand Vaccinated	27	0.767671	4.59466	0.799158	46.0891	3.45215
22	35 days	Hand Vaccinated	27	0.319235	3.39073	0.485268	37.6309	3.66085
22	49 days	Hand Vaccinated	27	0.792005	2.87737	0.324113	39.6428	3.8967
23	0 days	Hand Vaccinated	27	0.682484	0.0228363	0.931398	80.7477	0.0614055
23	21 days	Hand Vaccinated	27	0.490334	0.662023	0.477573	67.4766	2.07192
23	28 days	Hand Vaccinated	27	0.662225	2.55903	0.455201	61.4453	2.55504
23	35 days	Hand Vaccinated	27	0.479143	4.46038	0.319302	60.7883	3.05966
23	49 days	Hand Vaccinated	27	1.28331	3.08198	0.233915	55.9844	3.28512
24	0 days	Hand Vaccinated	27	0.270064	0.0586892	1.12401	72.7103	0.398521
24	21 days	Hand Vaccinated	27	0.716462	2.52592	0.568602	52.2243	4.24436
24	28 days	Hand Vaccinated	27	1.69119	5.26947	0.628382	43.954	4.5558
24	35 days	Hand Vaccinated	27	0.85226	4.00023	0.291642	47.2798	3.85741
24	49 days	Hand Vaccinated	27	0.348204	3.31948	0.21828	41.9421	3.88189
76	0 days	Self-vaccinated	29	1.37376	0.0824389	3.63193	86.9533	0.713619
76	21 days	Self-vaccinated	29	1.942	1.74812	1.27836	64.0748	3.26023
76	28 days	Self-vaccinated	29	2.28563	2.11509	0.920625	57.3394	2.72105
76	35 days	Self-vaccinated	29	0.315759	2.6095	0.687312	52.9871	2.32197
76	49 days	Self-vaccinated	29	0.673812	2.92692	0.78496	61.5701	0.412416
77	0 days	Self-vaccinated	29	0.606327	0.0353962	1.46174	68.2991	2.99156
77	21 days	Self-vaccinated	29	0.880492	4.47682	0.24934	47.4766	4.21774
77	28 days	Self-vaccinated	29	0.849942	5.03996	0.0712401	42.8037	4.97936
77	35 days	Self-vaccinated	29	0.206837	2.6296	0.367408	42.5991	4.23653
77	49 days	Self-vaccinated	29	0.541715	4.56451	0.377029	43.2971	4.00943
78	0 days	Self-vaccinated	29	0.59461	0.0187257	1.33773	81.4953	0.0374633
78	21 days	Self-vaccinated	29	0.315759	0.387988	0.287599	66.1308	4.16996
78	28 days	Self-vaccinated	29	0.49073	0.720712	0.0369393	62.3551	4.5486
78	35 days	Self-vaccinated	29	0.182503	2.21717	0.34095	62.3075	4.32355
78	49 days	Self-vaccinated	29	0.28679	3.70222	0.182201	54.301	4.21627
79	0 days	Self-vaccinated	29	0.852373	0.0479562	1.70317	83.2897	0.0629019
79	21 days	Self-vaccinated	29	0.635618	2.05481	1.13325	82.6542	3.81821
79	28 days	Self-vaccinated	29	0.554461	0.989495	0.967018	83.8131	3.6086
79	35 days	Self-vaccinated	29	0.438586	2.6691	1.0926	84.9312	2.59948
79	49 days	Self-vaccinated	29	0.263615	0.988582	0.725797	84.4385	3.56098
80	0 days	Self-vaccinated	30	0.0076157	0.013245	0.209763	55.4766	0.0883406
80	21 days	Self-vaccinated	30	0.299356	2.89404	0.236148	44.8598	3.95865
80	28 days	Self-vaccinated	30	0.553302	0.553094	0.279615	42.7633	3.95183
80	35 days	Self-vaccinated	30	0.199884	2.08975	0.188214	29.9117	3.10656
80	49 days	Self-vaccinated	30	0.306489	1.58187	0.128082	35.619	3.7814
81	0 days	Self-vaccinated	30	0.102519	0.0166705	0.449868	56.4112	0.128529
81	21 days	Self-vaccinated	30	0.582894	1.752	0.182058	47.8879	2.83946
81	28 days	Self-vaccinated	30	1.18019	0.607216	0.0725594	36.1121	3.00895
81	35 days	Self-vaccinated	30	0.978563	2.4702	0.268791	38.4521	2.84253
81	49 days	Self-vaccinated	30	0.145423	2.64695	0.191822	35.619	3.99746
82	0 days	Self-vaccinated	30	0.40246	-0.0203243	0.840369	51.7009	0.283727
82	21 days	Self-vaccinated	30	1.21324	1.88239	0.171504	35.6262	3.53945
82	28 days	Self-vaccinated	30	0.474508	1.84745	0.458809	40.2997	3.81236
82	35 days	Self-vaccinated	30	0.293743	2.07993	0.316897	40.8335	3.52055
82	49 days	Self-vaccinated	30	1.69119	2.70518	0.325316	32.4574	4.55806
83	0 days	Self-vaccinated	30	0.388401	-0.00616579	0.266491	32.2991	0.0128797
83	21 days	Self-vaccinated	30	0.756298	4.67504	0.559367	35.4766	4.10936
83	28 days	Self-vaccinated	30	1.08401	2.66659	0.0895971	34.3872	4.1596
83	35 days	Self-vaccinated	30	0.797798	4.20712	0.0859892	35.7832	3.64645
83	49 days	Self-vaccinated	30	0.438586	3.54944	0.112447	29.6243	4.27341
84	0 days	Self-vaccinated	31	0.745753	0.00593743	1.77177	60.4112	0.0385321
84	21 days	Self-vaccinated	31	1.26245	7.37292	0.534301	42.6916	2.84662
84	28 days	Self-vaccinated	31	0.652955	1.86047	0.427541	35.7832	4.17112
84	35 days	Self-vaccinated	31	1.23696	0.465175	0.443175	36.8918	3.70652
84	49 days	Self-vaccinated	31	0.541715	4.2818	0.267589	30.5276	4.35869
85	0 days	Self-vaccinated	31	0.209139	0.0018269	0.382586	61.5701	0.259998
85	21 days	Self-vaccinated	31	0.341535	9.27929	0.0870712	50.6168	5.78874
85	28 days	Self-vaccinated	31	0.556779	6.38525	0.393867	48.2652	5.77248
85	35 days	Self-vaccinated	31	1.23233	5.2681	0.132892	51.0162	5.20029
85	49 days	Self-vaccinated	31	0.196408	3.69331	0.11365	44.1593	6.43877
86	0 days	Self-vaccinated	31	0.482132	-0.00205526	0.78496	43.7757	0.0716665
86	21 days	Self-vaccinated	31	1.04687	6.11784	0.420844	43.2897	4.50281
86	28 days	Self-vaccinated	31	0.775782	4.05732	0.502105	41.9832	4.69424
86	35 days	Self-vaccinated	31	1.08053	2.3551	0.417919	45.7606	4.18253
86	49 days	Self-vaccinated	31	0.459444	1.89107	0.408298	47.9368	4.67912
87	0 days	Self-vaccinated	31	0.428237	-0.00799269	1.9723	81.1963	0.0402423
87	21 days	Self-vaccinated	31	0.603984	3.36264	0.894459	72.3738	4.11973
87	28 days	Self-vaccinated	31	1.31576	1.45261	1.07817	71.3816	4.27264
87	35 days	Self-vaccinated	31	0.443221	0.889472	0.710162	62.3486	3.02057
87	49 days	Self-vaccinated	31	0.724797	0.908198	0.610343	58.3658	4.43105

## Sheet: Spray at First Time
Trial	Subject Tag ID	Pen	Time (s)
C +D	78	29	59
C +D	76	29	5
C +D	79	29	94
C +D	77	29	85
C +D	80	30	197
C +D	81	30	64
C +D	83	30	63
C +D	82	30	1539
C +D	85	31	9598
C +D	86	31	1883
C +D	84	31	3743
C +D	87	31	1166
B	251	13	179.721
B	252	13	NA
B	253	13	191.403
B	254	13	335.723
B	255	14	296.776
B	256	14	353.742
B	259	14	330.99
B	260	14	494.037
B	261	15	588.196
B	262	15	NA
B	263	15	212.943
B	264	15	2703.19
A	251	13	344.024
A	252	13	224.045
A	253	13	202.302
A	254	13	236.795
A	255	14	4686.52
A	256	14	4515.01
A	259	14	408.705
A	260	14	264.414
A	261	15	287.876
A	262	15	319.074
A	263	15	358.393
A	264	15	371.642

## Sheet: SAS code
proc mixed data=your_data plots=all;
class tag treatment time;
model antibody_titer = treatment time treatment*time / ddfm=kr2;
random intercept / subject=tag type=un;
random residual / subject=tag type=ar(1);
lsmeans treatment time treatment*time / pdiff=all adjust=tukey;
contrast 'Group A vs Group B and C' treatment 2 -1 -1;
estimate 'Group A vs Group B and C' treatment 2 -1 -1 / divisor=2 cl alpha=0.05;
title="Inferential Statistics Mixed Effect Models for Antibody Titers";
run;
title;

## Sheet: Behavior
Trial	Subject Tag ID	Pen	Time (s)	Min	Time to get sprayed						SAS Model		model antibody_titer = treatment time treatment*time / ddfm=kr2;
C +D	76	29	5	0.0833333									random intercept / subject=tag type=un;
C +D	78	29	59	0.983333									random residual / subject=tag type=ar(1);
C +D	83	30	63	1.05									lsmeans treatment time treatment*time / pdiff=all adjust=tukey;
C +D	81	30	64	1.06667									contrast 'Group A vs Group B and C' treatment 2 -1 -1;
C +D	77	29	85	1.41667									estimate 'Group A vs Group B and C' treatment 2 -1 -1 / divisor=2 cl alpha=0.05;
C +D	79	29	94	1.56667									title="Inferential Statistics Mixed Effect Models for Antibody Titers";
C +D	251	13	179.721	2.99535									run;
C +D	253	13	191.403	3.19005									title;
C +D	80	30	197	3.28333
C +D	253	13	202.302	3.3717
C +D	263	15	212.943	3.54905
C +D	252	13	224.045	3.73408
B	254	13	236.795	3.94658
B	260	14	264.414	4.4069
B	261	15	287.876	4.79793
B	255	14	296.776	4.94627
B	262	15	319.074	5.3179
B	259	14	330.99	5.5165
B	254	13	335.723	5.59538
B	251	13	344.024	5.73373
B	256	14	353.742	5.8957
B	263	15	358.393	5.97322
B	264	15	371.642	6.19403
B	259	14	408.705	6.81175
A	260	14	494.037	8.23395
A	261	15	588.196	9.80327
A	87	31	1166	19.4333
A	82	30	1539	25.65
A	86	31	1883	31.3833
A	264	15	2703.19	45.0532
A	84	31	3743	62.3833
A	256	14	4515.01	75.2502
A	255	14	4686.52	78.1086
A	85	31	9598	159.967
A
A			1070.63	17.8439
	5.83095		SD	32.5991
			SE	5.5907
	252	13	.	.
	262	15	.	.

## Sheet: IAV PCR
Specimen	Results	Treatment	Ct	Day
Pen - Oral Fluid	Negative	Control	>=38	0
Pen - Oral Fluid	Negative	Control	>=38	0
Pen - Oral Fluid	Negative	Hand Vaccinated	>=38	0
Pen - Oral Fluid	Negative	Hand Vaccinated	>=38	0
Pen - Oral Fluid	Negative	Not on trial	>=38	0
Pen - Oral Fluid	Negative	Not on trial	>=38	0
Pen - Oral Fluid	Negative	Self-vaccinated	>=38	0
Pen - Oral Fluid	Negative	Self-vaccinated	>=38	0
Pen - Oral Fluid	Negative	Control	>=38	28
Pen - Oral Fluid	Negative	Control	>=38	28
Pen - Oral Fluid	Negative	Hand Vaccinated	>=38	28
Pen - Oral Fluid	Negative	Hand Vaccinated	>=38	28
Pen - Oral Fluid	Negative	Self-vaccinated	>=38	28
Pen - Oral Fluid	Negative	Self-vaccinated	>=38	28
Oral fluids sample tested for IVA by RT-qPCR at days 0 and 28 (Trial B) were negative across all treatment groups, with Ct values ≥ 38, indicating that pigs were not infected with IAV during the study period and not detectable viral RNA.

## Sheet: Lawsonia PCR
Specimen	Treatment	Ct	Results	Day Post Vaccination
Pen - Oral Fluid	Control	33.8	Positive	0
Pen - Oral Fluid	Hand Vaccinated	>=35	Negative	0
Pen - Oral Fluid	Self-vaccinated	30.5	Positive	0
Pen - Oral Fluid	Control	30.7	Positive	21
Pen - Oral Fluid	Hand Vaccinated	34	Positive	21
Pen - Oral Fluid	Self-vaccinated	>=35	Negative	21
Pen - Oral Fluid	Control	34.6	Positive	28
Pen - Oral Fluid	Hand Vaccinated	>=35	Negative	28
Pen - Oral Fluid	Self-vaccinated	>=35	Negative	28
Pen - Oral Fluid	Control	>=35	Negative	42
Pen - Oral Fluid	Hand Vaccinated	>=35	Negative	42
Pen - Oral Fluid	Self-vaccinated	>=35	Negative	42
Pen - Oral Fluid	Control	>=35	Negative	49
Pen - Oral Fluid	Hand Vaccinated	>=35	Negative	49
Pen - Oral Fluid	Self-vaccinated	>=35	Negative	49
Oral fluids samples collected from each pen then pooled at the treatment level to test for LAW by PCR. On Day 0 reveled pre-existing infection, with positive results detected in control and self-vaccinated groups (Ct values 30.5-33.8). This indicates that pigs had been exposed to Lawsonia intracellularis prior to the start of the study.

## Sheet: Pilot Study 
group	pen	Subject	Behavior	Behavior type	Start (s)	Stop (s)	Duration (s)
MP	29	Blue	spray	POINT	5.52	5.52	NA
MP	29	Blue	spray	POINT	55.518	55.518	NA
MP	29	Blue	spray	POINT	57.24	57.24	NA
MP	29	Blue	spray	POINT	61.32	61.32	NA
MP	29	Blue	spray	POINT	64.68	64.68	NA
MP	29	Blue	spray	POINT	68.96	68.96	NA
MP	29	Blue	spray	POINT	111.6	111.6	NA
MP	29	Blue	spray	POINT	117.8	117.8	NA
MP	29	Blue	spray	POINT	122.56	122.56	NA
MP	29	Blue	spray	POINT	167.08	167.08	NA
MP	29	Blue	spray	POINT	169.459	169.459	NA
MP	29	Blue	spray	POINT	570.28	570.28	NA
MP	29	Blue	spray	POINT	572	572	NA
MP	29	Blue	spray	POINT	783.04	783.04	NA
MP	29	Blue	spray	POINT	787.08	787.08	NA
MP	29	Blue	spray	POINT	790.92	790.92	NA
MP	29	Blue	spray	POINT	887.48	887.48	NA
MP	29	Blue	spray	POINT	892.231	892.231	NA
MP	29	Blue	spray	POINT	998.56	998.56	NA
MP	29	Blue	spray	POINT	1036.56	1036.56	NA
MP	29	Blue	spray	POINT	1039.96	1039.96	NA
MP	29	Blue	spray	POINT	1044.08	1044.08	NA
MP	29	Blue	spray	POINT	1072.12	1072.12	NA
MP	29	Blue	spray	POINT	1234.04	1234.04	NA
MP	29	Blue	spray	POINT	1237.76	1237.76	NA
MP	29	Blue	spray	POINT	1251.44	1251.44	NA
MP	29	Blue	spray	POINT	1431.04	1431.04	NA
MP	29	Blue	spray	POINT	1434.48	1434.48	NA
MP	29	Blue	spray	POINT	1469.52	1469.52	NA
MP	29	Blue	spray	POINT	1484.26	1484.26	NA
MP	29	Blue	spray	POINT	1511.76	1511.76	NA
MP	29	Blue	spray	POINT	1548.28	1548.28	NA
MP	29	Blue	spray	POINT	1549.84	1549.84	NA
MP	29	Blue	spray	POINT	1584.04	1584.04	NA
MP	29	Blue	spray	POINT	1585.04	1585.04	NA
MP	29	Blue	spray	POINT	1603.24	1603.24	NA
MP	29	Blue	spray	POINT	1609	1609	NA
MP	29	Blue	spray	POINT	1643.44	1643.44	NA
MP	29	Blue	spray	POINT	1761.4	1761.4	NA
MP	29	Blue	spray	POINT	1767.55	1767.55	NA
MP	29	Blue	spray	POINT	1786.2	1786.2	NA
MP	29	Blue	spray	POINT	1788.24	1788.24	NA
MP	29	Blue	spray	POINT	1806.16	1806.16	NA
MP	29	Blue	spray	POINT	1806.44	1806.44	NA
MP	29	Blue	spray	POINT	1810.32	1810.32	NA
MP	29	Blue	spray	POINT	1919.44	1919.44	NA
MP	29	Blue	spray	POINT	1926.6	1926.6	NA
MP	29	Blue	spray	POINT	2052.56	2052.56	NA
MP	29	Blue	spray	POINT	2054.91	2054.91	NA
MP	29	Blue	spray	POINT	2070.32	2070.32	NA
MP	29	Blue	spray	POINT	2071.36	2071.36	NA
MP	29	Blue	spray	POINT	2164.84	2164.84	NA
MP	29	Blue	spray	POINT	2165.52	2165.52	NA
MP	29	Blue	spray	POINT	2487.12	2487.12	NA
MP	29	Blue	spray	POINT	2660.68	2660.68	NA
MP	29	Blue	spray	POINT	3372.16	3372.16	NA
MP	29	Blue	spray	POINT	3373.48	3373.48	NA
MP	29	Blue	spray	POINT	3396	3396	NA
MP	29	Blue	spray	POINT	3403.12	3403.12	NA
MP	29	Blue	spray	POINT	3914.27	3914.27	NA
MP	29	Blue	spray	POINT	3917.68	3917.68	NA
MP	29	Blue	spray	POINT	3919.76	3919.76	NA
MP	29	Blue	spray	POINT	5587.52	5587.52	NA
MP	29	Blue	spray	POINT	5589.88	5589.88	NA
MP	29	Blue	spray	POINT	5607.64	5607.64	NA
MP	29	Blue	spray	POINT	5610.36	5610.36	NA
MP	29	Blue	spray	POINT	5697.07	5697.07	NA
MP	29	Blue	spray	POINT	5700.8	5700.8	NA
MP	29	Blue	spray	POINT	6262.64	6262.64	NA
MP	29	Blue	spray	POINT	6267.73	6267.73	NA
MP	29	Blue	spray	POINT	6322.81	6322.81	NA
MP	29	Blue	spray	POINT	6326.64	6326.64	NA
MP	29	Blue	spray	POINT	6345.8	6345.8	NA
MP	29	Blue	spray	POINT	6374.52	6374.52	NA
MP	29	Blue	spray	POINT	6376.24	6376.24	NA
MP	29	Blue	spray	POINT	6382.76	6382.76	NA
MP	29	Blue	spray	POINT	6401.92	6401.92	NA
MP	29	Blue	spray	POINT	6477.27	6477.27	NA
MP	29	Blue	spray	POINT	6480.36	6480.36	NA
MP	29	Blue	spray	POINT	6509.88	6509.88	NA
MP	29	Blue	spray	POINT	6511.6	6511.6	NA
MP	29	Blue	spray	POINT	6524.25	6524.25	NA
MP	29	Blue	spray	POINT	6530.2	6530.2	NA
MP	29	Blue	spray	POINT	6586.76	6586.76	NA
MP	29	Blue	spray	POINT	6588	6588	NA
MP	29	Blue	spray	POINT	6589.04	6589.04	NA
MP	29	Blue	spray	POINT	6590.8	6590.8	NA
MP	29	Blue	spray	POINT	6616.32	6616.32	NA
MP	29	Blue	spray	POINT	6617.12	6617.12	NA
MP	29	Blue	spray	POINT	6641.84	6641.84	NA
MP	29	Blue	spray	POINT	6642.44	6642.44	NA
MP	29	Blue	spray	POINT	6668.47	6668.47	NA
MP	29	Blue	spray	POINT	6670.04	6670.04	NA
MP	29	Blue	spray	POINT	6709.2	6709.2	NA
MP	29	Blue	spray	POINT	6713.16	6713.16	NA
MP	29	Blue	spray	POINT	6772.92	6772.92	NA
MP	29	Blue	spray	POINT	6773.96	6773.96	NA
MP	29	Blue	spray	POINT	7381.64	7381.64	NA
MP	29	Blue	spray	POINT	7382.72	7382.72	NA
MP	29	Blue	spray	POINT	7387.16	7387.16	NA
MP	29	Blue	spray	POINT	7438.44	7438.44	NA
MP	29	Blue	spray	POINT	7439.84	7439.84	NA
MP	29	Blue	spray	POINT	7464.15	7464.15	NA
MP	29	Blue	spray	POINT	7464.4	7464.4	NA
MP	29	Blue	spray	POINT	7489.36	7489.36	NA
MP	29	Blue	spray	POINT	12341.2	12341.2	NA
MP	29	Blue	spray	POINT	12344.6	12344.6	NA
MP	29	Blue	spray	POINT	12845.2	12845.2	NA
MP	29	Blue	spray	POINT	12846.9	12846.9	NA
MP	29	Blue	spray	POINT	12849.2	12849.2	NA
MP	29	Blue	spray	POINT	12857	12857	NA
MP	29	Blue	spray	POINT	12857.4	12857.4	NA
MP	29	Blue	spray	POINT	12872.7	12872.7	NA
MP	29	Blue	spray	POINT	12970.5	12970.5	NA
MP	29	Blue	spray	POINT	13029.4	13029.4	NA
MP	29	Blue	spray	POINT	13555.9	13555.9	NA
MP	29	Blue	spray	POINT	13557.9	13557.9	NA
MP	29	Blue	spray	POINT	13558.3	13558.3	NA
MP	29	Blue	spray	POINT	13787.4	13787.4	NA
MP	29	Blue	spray	POINT	13789.3	13789.3	NA
MP	29	Blue	spray	POINT	13964.6	13964.6	NA
MP	29	Blue	spray	POINT	13966.3	13966.3	NA
MP	29	Blue	spray	POINT	13967.3	13967.3	NA
MP	29	Blue	spray	POINT	14469.7	14469.7	NA
MP	29	Blue	spray	POINT	14471.8	14471.8	NA
MP	29	Blue	spray	POINT	14475.5	14475.5	NA
MP	29	Blue	spray	POINT	14499.3	14499.3	NA
MP	29	Blue	spray	POINT	14518.9	14518.9	NA
MP	29	Blue	spray	POINT	14519.2	14519.2	NA
MP	29	Blue	spray	POINT	14531.8	14531.8	NA
MP	29	Blue	spray	POINT	14532	14532	NA
MP	29	Blue	spray	POINT	14537.1	14537.1	NA
MP	29	Blue	spray	POINT	15166.7	15166.7	NA
MP	29	Blue	spray	POINT	15167.2	15167.2	NA
MP	29	Blue	spray	POINT	15827.4	15827.4	NA
MP	29	Blue	spray	POINT	15832.6	15832.6	NA
MP	29	Blue	spray	POINT	15846.8	15846.8	NA
MP	29	Blue	spray	POINT	15867.3	15867.3	NA
MP	29	Blue	spray	POINT	15867.7	15867.7	NA
MP	29	Blue	spray	POINT	16376.7	16376.7	NA
MP	29	Blue	spray	POINT	16466.3	16466.3	NA
MP	29	Blue	spray	POINT	16470.3	16470.3	NA
MP	29	Blue	spray	POINT	16916.5	16916.5	NA
MP	29	Blue	spray	POINT	16918.1	16918.1	NA
MP	29	Blue	spray	POINT	16922.2	16922.2	NA
MP	29	Blue	spray	POINT	16941.1	16941.1	NA
MP	29	Green	spray	POINT	3.76	3.76	NA
MP	29	Green	spray	POINT	11.36	11.36	NA
MP	29	Green	spray	POINT	23.84	23.84	NA
MP	29	Green	spray	POINT	26.44	26.44	NA
MP	29	Green	spray	POINT	55.56	55.56	NA
MP	29	Green	spray	POINT	56.486	56.486	NA
MP	29	Green	spray	POINT	71	71	NA
MP	29	Green	spray	POINT	71.28	71.28	NA
MP	29	Green	spray	POINT	100	100	NA
MP	29	Green	spray	POINT	102.08	102.08	NA
MP	29	Green	spray	POINT	103.16	103.16	NA
MP	29	Green	spray	POINT	132.04	132.04	NA
MP	29	Green	spray	POINT	135.96	135.96	NA
MP	29	Green	spray	POINT	137.36	137.36	NA
MP	29	Green	spray	POINT	227.12	227.12	NA
MP	29	Green	spray	POINT	228.48	228.48	NA
MP	29	Green	spray	POINT	229.08	229.08	NA
MP	29	Green	spray	POINT	265.315	265.315	NA
MP	29	Green	spray	POINT	265.92	265.92	NA
MP	29	Green	spray	POINT	268.8	268.8	NA
MP	29	Green	spray	POINT	270.52	270.52	NA
MP	29	Green	spray	POINT	272.2	272.2	NA
MP	29	Green	spray	POINT	275.243	275.243	NA
MP	29	Green	spray	POINT	284.829	284.829	NA
MP	29	Green	spray	POINT	296.48	296.48	NA
MP	29	Green	spray	POINT	322.2	322.2	NA
MP	29	Green	spray	POINT	402.12	402.12	NA
MP	29	Green	spray	POINT	413.88	413.88	NA
MP	29	Green	spray	POINT	414.16	414.16	NA
MP	29	Green	spray	POINT	736.36	736.36	NA
MP	29	Green	spray	POINT	737.078	737.078	NA
MP	29	Green	spray	POINT	765.238	765.238	NA
MP	29	Green	spray	POINT	765.48	765.48	NA
MP	29	Green	spray	POINT	927.6	927.6	NA
MP	29	Green	spray	POINT	927.798	927.798	NA
MP	29	Green	spray	POINT	931	931	NA
MP	29	Green	spray	POINT	1407.64	1407.64	NA
MP	29	Green	spray	POINT	1408.68	1408.68	NA
MP	29	Green	spray	POINT	1433.08	1433.08	NA
MP	29	Green	spray	POINT	1435.12	1435.12	NA
MP	29	Green	spray	POINT	1706.32	1706.32	NA
MP	29	Green	spray	POINT	1707.68	1707.68	NA
MP	29	Green	spray	POINT	1713.2	1713.2	NA
MP	29	Green	spray	POINT	1722.52	1722.52	NA
MP	29	Green	spray	POINT	1722.72	1722.72	NA
MP	29	Green	spray	POINT	1727	1727	NA
MP	29	Green	spray	POINT	1736.68	1736.68	NA
MP	29	Green	spray	POINT	1737.72	1737.72	NA
MP	29	Green	spray	POINT	1773.8	1773.8	NA
MP	29	Green	spray	POINT	2030.28	2030.28	NA
MP	29	Green	spray	POINT	2030.88	2030.88	NA
MP	29	Green	spray	POINT	2031.68	2031.68	NA
MP	29	Green	spray	POINT	2160.08	2160.08	NA
MP	29	Green	spray	POINT	2160.6	2160.6	NA
MP	29	Green	spray	POINT	2165	2165	NA
MP	29	Green	spray	POINT	2323.08	2323.08	NA
MP	29	Green	spray	POINT	2325.48	2325.48	NA
MP	29	Green	spray	POINT	2326.56	2326.56	NA
MP	29	Green	spray	POINT	2328.96	2328.96	NA
MP	29	Green	spray	POINT	2352.12	2352.12	NA
MP	29	Green	spray	POINT	2432.48	2432.48	NA
MP	29	Green	spray	POINT	2432.72	2432.72	NA
MP	29	Green	spray	POINT	2445.2	2445.2	NA
MP	29	Green	spray	POINT	2450.65	2450.65	NA
MP	29	Green	spray	POINT	2464.2	2464.2	NA
MP	29	Green	spray	POINT	2466	2466	NA
MP	29	Green	spray	POINT	6219.2	6219.2	NA
MP	29	Green	spray	POINT	6233.56	6233.56	NA
MP	29	Green	spray	POINT	6280.52	6280.52	NA
MP	29	Green	spray	POINT	6490.04	6490.04	NA
MP	29	Green	spray	POINT	6490.64	6490.64	NA
MP	29	Green	spray	POINT	6515.72	6515.72	NA
MP	29	Green	spray	POINT	6516.92	6516.92	NA
MP	29	Green	spray	POINT	6532.24	6532.24	NA
MP	29	Green	spray	POINT	6532.88	6532.88	NA
MP	29	Green	spray	POINT	6553.44	6553.44	NA
MP	29	Green	spray	POINT	6694.4	6694.4	NA
MP	29	Green	spray	POINT	6700.52	6700.52	NA
MP	29	Green	spray	POINT	6797.08	6797.08	NA
MP	29	Green	spray	POINT	6797.4	6797.4	NA
MP	29	Green	spray	POINT	6803.12	6803.12	NA
MP	29	Green	spray	POINT	7327.76	7327.76	NA
MP	29	Green	spray	POINT	7332.6	7332.6	NA
MP	29	Green	spray	POINT	7704.16	7704.16	NA
MP	29	Green	spray	POINT	7708.04	7708.04	NA
MP	29	Green	spray	POINT	7712.84	7712.84	NA
MP	29	Green	spray	POINT	8486.88	8486.88	NA
MP	29	Green	spray	POINT	8487.12	8487.12	NA
MP	29	Green	spray	POINT	8564.04	8564.04	NA
MP	29	Green	spray	POINT	8566.58	8566.58	NA
MP	29	Green	spray	POINT	8568.61	8568.61	NA
MP	29	Green	spray	POINT	8569.76	8569.76	NA
MP	29	Green	spray	POINT	8596.44	8596.44	NA
MP	29	Green	spray	POINT	12826.6	12826.6	NA
MP	29	Green	spray	POINT	12828.3	12828.3	NA
MP	29	Green	spray	POINT	12886.3	12886.3	NA
MP	29	Green	spray	POINT	12886.8	12886.8	NA
MP	29	Green	spray	POINT	12890.6	12890.6	NA
MP	29	Green	spray	POINT	13459.3	13459.3	NA
MP	29	Green	spray	POINT	13465.2	13465.2	NA
MP	29	Green	spray	POINT	13471.3	13471.3	NA
MP	29	Green	spray	POINT	13569.5	13569.5	NA
MP	29	Green	spray	POINT	13574.4	13574.4	NA
MP	29	Green	spray	POINT	13710.4	13710.4	NA
MP	29	Green	spray	POINT	13776.6	13776.6	NA
MP	29	Green	spray	POINT	13777.6	13777.6	NA
MP	29	Green	spray	POINT	14161.3	14161.3	NA
MP	29	Green	spray	POINT	14352.2	14352.2	NA
MP	29	Green	spray	POINT	14352.9	14352.9	NA
MP	29	Green	spray	POINT	14365.6	14365.6	NA
MP	29	Green	spray	POINT	14513.3	14513.3	NA
MP	29	Green	spray	POINT	14514.7	14514.7	NA
MP	29	Green	spray	POINT	14517.1	14517.1	NA
MP	29	Green	spray	POINT	15812.6	15812.6	NA
MP	29	Green	spray	POINT	15815.7	15815.7	NA
MP	29	Green	spray	POINT	15851.2	15851.2	NA
MP	29	Green	spray	POINT	15858.6	15858.6	NA
MP	29	Green	spray	POINT	15861.9	15861.9	NA
MP	29	Green	spray	POINT	16321.2	16321.2	NA
MP	29	Green	spray	POINT	16330.1	16330.1	NA
MP	29	Green	spray	POINT	16336.6	16336.6	NA
MP	29	Green	spray	POINT	16357.9	16357.9	NA
MP	29	Green	spray	POINT	16418.6	16418.6	NA
MP	29	Green	spray	POINT	16453	16453	NA
MP	29	Green	spray	POINT	16454.3	16454.3	NA
MP	29	Green	spray	POINT	16669	16669	NA
MP	29	Green	spray	POINT	16671	16671	NA
MP	29	Green	spray	POINT	17092.1	17092.1	NA
MP	29	Green	spray	POINT	17094.9	17094.9	NA
MP	29	N/C	spray	POINT	71.44	71.44	NA
MP	29	N/C	spray	POINT	76.685	76.685	NA
MP	29	N/C	spray	POINT	432.76	432.76	NA
MP	29	N/C	spray	POINT	433.36	433.36	NA
MP	29	N/C	spray	POINT	623.133	623.133	NA
MP	29	N/C	spray	POINT	624.92	624.92	NA
MP	29	N/C	spray	POINT	625.52	625.52	NA
MP	29	N/C	spray	POINT	627.252	627.252	NA
MP	29	N/C	spray	POINT	629.72	629.72	NA
MP	29	N/C	spray	POINT	632.057	632.057	NA
MP	29	N/C	spray	POINT	633.2	633.2	NA
MP	29	N/C	spray	POINT	634.88	634.88	NA
MP	29	N/C	spray	POINT	693.8	693.8	NA
MP	29	N/C	spray	POINT	694.8	694.8	NA
MP	29	N/C	spray	POINT	726	726	NA
MP	29	N/C	spray	POINT	726.44	726.44	NA
MP	29	N/C	spray	POINT	1946.88	1946.88	NA
MP	29	N/C	spray	POINT	1949.64	1949.64	NA
MP	29	N/C	spray	POINT	1991.2	1991.2	NA
MP	29	N/C	spray	POINT	1991.68	1991.68	NA
MP	29	N/C	spray	POINT	2922.2	2922.2	NA
MP	29	N/C	spray	POINT	2922.32	2922.32	NA
MP	29	N/C	spray	POINT	5751.28	5751.28	NA
MP	29	N/C	spray	POINT	6743.4	6743.4	NA
MP	29	N/C	spray	POINT	6747.16	6747.16	NA
MP	29	N/C	spray	POINT	7120.48	7120.48	NA
MP	29	N/C	spray	POINT	7124.6	7124.6	NA
MP	29	N/C	spray	POINT	7308.56	7308.56	NA
MP	29	N/C	spray	POINT	7339.44	7339.44	NA
MP	29	N/C	spray	POINT	7343.08	7343.08	NA
MP	29	N/C	spray	POINT	8595.08	8595.08	NA
MP	29	N/C	spray	POINT	8602.2	8602.2	NA
MP	29	N/C	spray	POINT	8624.28	8624.28	NA
MP	29	N/C	spray	POINT	8630.32	8630.32	NA
MP	29	N/C	spray	POINT	8639.44	8639.44	NA
MP	29	N/C	spray	POINT	8697.36	8697.36	NA
MP	29	N/C	spray	POINT	8704.06	8704.06	NA
MP	29	N/C	spray	POINT	8711.28	8711.28	NA
MP	29	N/C	spray	POINT	8734.6	8734.6	NA
MP	29	N/C	spray	POINT	8735.96	8735.96	NA
MP	29	N/C	spray	POINT	8743	8743	NA
MP	29	N/C	spray	POINT	12295	12295	NA
MP	29	N/C	spray	POINT	12998.7	12998.7	NA
MP	29	N/C	spray	POINT	12998.8	12998.8	NA
MP	29	N/C	spray	POINT	13484.4	13484.4	NA
MP	29	N/C	spray	POINT	13486.4	13486.4	NA
MP	29	N/C	spray	POINT	13517.8	13517.8	NA
MP	29	N/C	spray	POINT	13518.7	13518.7	NA
MP	29	N/C	spray	POINT	13521.9	13521.9	NA
MP	29	N/C	spray	POINT	14136.6	14136.6	NA
MP	29	N/C	spray	POINT	14142.1	14142.1	NA
MP	29	N/C	spray	POINT	14410.3	14410.3	NA
MP	29	N/C	spray	POINT	14420.9	14420.9	NA
MP	29	N/C	spray	POINT	14572.7	14572.7	NA
MP	29	N/C	spray	POINT	14573.5	14573.5	NA
MP	29	N/C	spray	POINT	14586.4	14586.4	NA
MP	29	N/C	spray	POINT	14592.9	14592.9	NA
MP	29	N/C	spray	POINT	14594.7	14594.7	NA
MP	29	Pink	spray	POINT	30.88	30.88	NA
MP	29	Pink	spray	POINT	31.16	31.16	NA
MP	29	Pink	spray	POINT	40.4	40.4	NA
MP	29	Pink	spray	POINT	79.8	79.8	NA
MP	29	Pink	spray	POINT	80.8	80.8	NA
MP	29	Pink	spray	POINT	86.28	86.28	NA
MP	29	Pink	spray	POINT	93.8	93.8	NA
MP	29	Pink	spray	POINT	156.8	156.8	NA
MP	29	Pink	spray	POINT	159.198	159.198	NA
MP	29	Pink	spray	POINT	164.36	164.36	NA
MP	29	Pink	spray	POINT	220.84	220.84	NA
MP	29	Pink	spray	POINT	221.52	221.52	NA
MP	29	Pink	spray	POINT	353.04	353.04	NA
MP	29	Pink	spray	POINT	354.4	354.4	NA
MP	29	Pink	spray	POINT	373.2	373.2	NA
MP	29	Pink	spray	POINT	373.96	373.96	NA
MP	29	Pink	spray	POINT	381.88	381.88	NA
MP	29	Pink	spray	POINT	466.12	466.12	NA
MP	29	Pink	spray	POINT	470.08	470.08	NA
MP	29	Pink	spray	POINT	484.52	484.52	NA
MP	29	Pink	spray	POINT	5548.96	5548.96	NA
MP	29	Pink	spray	POINT	5552.61	5552.61	NA
MP	29	Pink	spray	POINT	5590.96	5590.96	NA
MP	29	Pink	spray	POINT	5591.92	5591.92	NA
MP	29	Pink	spray	POINT	6412.11	6412.11	NA
MP	29	Pink	spray	POINT	6414.56	6414.56	NA
MP	29	Pink	spray	POINT	6496.84	6496.84	NA
MP	29	Pink	spray	POINT	6499.6	6499.6	NA
MP	29	Pink	spray	POINT	7118.04	7118.04	NA
MP	29	Pink	spray	POINT	7120.48	7120.48	NA
MP	29	Pink	spray	POINT	7457.56	7457.56	NA
MP	29	Pink	spray	POINT	12935.4	12935.4	NA
MP	29	Pink	spray	POINT	12937.2	12937.2	NA
MP	29	Pink	spray	POINT	12950.2	12950.2	NA
MP	29	Pink	spray	POINT	12955.4	12955.4	NA
control	29	Blue	spray	POINT	48.64	48.64	NA
control	29	Blue	spray	POINT	113.686	113.686	NA
control	29	Blue	spray	POINT	115.52	115.52	NA
control	29	Blue	spray	POINT	171	171	NA
control	29	Blue	spray	POINT	174.52	174.52	NA
control	29	Blue	spray	POINT	203.04	203.04	NA
control	29	Blue	spray	POINT	336.4	336.4	NA
control	29	Blue	spray	POINT	337.16	337.16	NA
control	29	Blue	spray	POINT	420	420	NA
control	29	Blue	spray	POINT	420.56	420.56	NA
control	29	Blue	spray	POINT	422.64	422.64	NA
control	29	Blue	spray	POINT	423.12	423.12	NA
control	29	Blue	spray	POINT	532.72	532.72	NA
control	29	Blue	spray	POINT	699.8	699.8	NA
control	29	Blue	spray	POINT	713.72	713.72	NA
control	29	Blue	spray	POINT	1916.11	1916.11	NA
control	29	Blue	spray	POINT	1921.2	1921.2	NA
control	29	Blue	spray	POINT	1958.92	1958.92	NA
control	29	Blue	spray	POINT	2037.6	2037.6	NA
control	29	Blue	spray	POINT	2043.52	2043.52	NA
control	29	Blue	spray	POINT	2137.88	2137.88	NA
control	29	Blue	spray	POINT	2138.2	2138.2	NA
control	29	Blue	spray	POINT	2174.52	2174.52	NA
control	29	Blue	spray	POINT	2179	2179	NA
control	29	Blue	spray	POINT	2268.44	2268.44	NA
control	29	Blue	spray	POINT	2318.28	2318.28	NA
control	29	Blue	spray	POINT	2320.32	2320.32	NA
control	29	Blue	spray	POINT	2322.48	2322.48	NA
control	29	Blue	spray	POINT	2376.52	2376.52	NA
control	29	Blue	spray	POINT	2450.84	2450.84	NA
control	29	Blue	spray	POINT	2452.24	2452.24	NA
control	29	Blue	spray	POINT	2547.72	2547.72	NA
control	29	Blue	spray	POINT	2550.09	2550.09	NA
control	29	Blue	spray	POINT	2746.52	2746.52	NA
control	29	Blue	spray	POINT	2747.16	2747.16	NA
control	29	Blue	spray	POINT	2908.52	2908.52	NA
control	29	Blue	spray	POINT	2908.76	2908.76	NA
control	29	Blue	spray	POINT	2938.52	2938.52	NA
control	29	Blue	spray	POINT	2938.84	2938.84	NA
control	29	Blue	spray	POINT	3018.92	3018.92	NA
control	29	Blue	spray	POINT	3020.28	3020.28	NA
control	29	Blue	spray	POINT	3041.84	3041.84	NA
control	29	Blue	spray	POINT	3042.88	3042.88	NA
control	29	Blue	spray	POINT	3072.4	3072.4	NA
control	29	Blue	spray	POINT	3073.52	3073.52	NA
control	29	Blue	spray	POINT	3075.44	3075.44	NA
control	29	Blue	spray	POINT	3106.84	3106.84	NA
control	29	Blue	spray	POINT	3108.17	3108.17	NA
control	29	Blue	spray	POINT	3138.88	3138.88	NA
control	29	Blue	spray	POINT	3200.6	3200.6	NA
control	29	Blue	spray	POINT	3201.92	3201.92	NA
control	29	Blue	spray	POINT	3286.52	3286.52	NA
control	29	Blue	spray	POINT	3393.84	3393.84	NA
control	29	Blue	spray	POINT	3399.12	3399.12	NA
control	29	Blue	spray	POINT	3429.84	3429.84	NA
control	29	Blue	spray	POINT	3432	3432	NA
control	29	Blue	spray	POINT	3549.52	3549.52	NA
control	29	Blue	spray	POINT	3549.92	3549.92	NA
control	29	Blue	spray	POINT	3569.56	3569.56	NA
control	29	Blue	spray	POINT	3569.88	3569.88	NA
control	29	Blue	spray	POINT	3655.28	3655.28	NA
control	29	Blue	spray	POINT	3655.6	3655.6	NA
control	29	Blue	spray	POINT	3813.48	3813.48	NA
control	29	Blue	spray	POINT	3818.68	3818.68	NA
control	29	Blue	spray	POINT	3849.96	3849.96	NA
control	29	Blue	spray	POINT	3851.24	3851.24	NA
control	29	Blue	spray	POINT	3856.44	3856.44	NA
control	29	Blue	spray	POINT	4116.8	4116.8	NA
control	29	Blue	spray	POINT	4184.16	4184.16	NA
control	29	Blue	spray	POINT	4198.04	4198.04	NA
control	29	Blue	spray	POINT	4199.76	4199.76	NA
control	29	Blue	spray	POINT	4218.52	4218.52	NA
control	29	Blue	spray	POINT	4276.8	4276.8	NA
control	29	Blue	spray	POINT	4429.4	4429.4	NA
control	29	Blue	spray	POINT	4433.2	4433.2	NA
control	29	Blue	spray	POINT	4516.2	4516.2	NA
control	29	Blue	spray	POINT	4516.48	4516.48	NA
control	29	Blue	spray	POINT	4555.99	4555.99	NA
control	29	Blue	spray	POINT	4558.8	4558.8	NA
control	29	Blue	spray	POINT	4618.32	4618.32	NA
control	29	Blue	spray	POINT	4619.48	4619.48	NA
control	29	Blue	spray	POINT	4620.16	4620.16	NA
control	29	Blue	spray	POINT	5881	5881	NA
control	29	Blue	spray	POINT	5882.4	5882.4	NA
control	29	Blue	spray	POINT	5883.48	5883.48	NA
control	29	Blue	spray	POINT	5914.52	5914.52	NA
control	29	Blue	spray	POINT	6231.12	6231.12	NA
control	29	Blue	spray	POINT	6233.84	6233.84	NA
control	29	Blue	spray	POINT	6338.88	6338.88	NA
control	29	Blue	spray	POINT	6339.28	6339.28	NA
control	29	Blue	spray	POINT	6551.92	6551.92	NA
control	29	Blue	spray	POINT	6556.12	6556.12	NA
control	29	Blue	spray	POINT	6764.76	6764.76	NA
control	29	Blue	spray	POINT	6768.48	6768.48	NA
control	29	Blue	spray	POINT	6776.02	6776.02	NA
control	29	Blue	spray	POINT	6814.44	6814.44	NA
control	29	Blue	spray	POINT	7936.31	7936.31	NA
control	29	Blue	spray	POINT	7938.44	7938.44	NA
control	29	Blue	spray	POINT	8013.4	8013.4	NA
control	29	Blue	spray	POINT	8014.48	8014.48	NA
control	29	Blue	spray	POINT	8228.08	8228.08	NA
control	29	Blue	spray	POINT	8232.52	8232.52	NA
control	29	Blue	spray	POINT	8314.32	8314.32	NA
control	29	Blue	spray	POINT	8409.96	8409.96	NA
control	29	Blue	spray	POINT	8412.72	8412.72	NA
control	29	Green	spray	POINT	12.058	12.058	NA
control	29	Green	spray	POINT	15.92	15.92	NA
control	29	Green	spray	POINT	25.56	25.56	NA
control	29	Green	spray	POINT	32.52	32.52	NA
control	29	Green	spray	POINT	78.28	78.28	NA
control	29	Green	spray	POINT	80.959	80.959	NA
control	29	Green	spray	POINT	255.318	255.318	NA
control	29	Green	spray	POINT	261.2	261.2	NA
control	29	Green	spray	POINT	358.96	358.96	NA
control	29	Green	spray	POINT	361.36	361.36	NA
control	29	Green	spray	POINT	1893.76	1893.76	NA
control	29	Green	spray	POINT	1919.24	1919.24	NA
control	29	Green	spray	POINT	2075.16	2075.16	NA
control	29	Green	spray	POINT	2077.8	2077.8	NA
control	29	Green	spray	POINT	2103.16	2103.16	NA
control	29	Green	spray	POINT	2304.64	2304.64	NA
control	29	Green	spray	POINT	2305.96	2305.96	NA
control	29	Green	spray	POINT	2423.81	2423.81	NA
control	29	Green	spray	POINT	2426.96	2426.96	NA
control	29	Green	spray	POINT	2452.44	2452.44	NA
control	29	Green	spray	POINT	2714.4	2714.4	NA
control	29	Green	spray	POINT	3255.62	3255.62	NA
control	29	Green	spray	POINT	3257.76	3257.76	NA
control	29	Green	spray	POINT	3355.24	3355.24	NA
control	29	Green	spray	POINT	3356.32	3356.32	NA
control	29	Green	spray	POINT	3358	3358	NA
control	29	Green	spray	POINT	3387.22	3387.22	NA
control	29	Green	spray	POINT	3404.56	3404.56	NA
control	29	Green	spray	POINT	3406.6	3406.6	NA
control	29	Green	spray	POINT	3409.96	3409.96	NA
control	29	Green	spray	POINT	3418.92	3418.92	NA
control	29	Green	spray	POINT	3420.28	3420.28	NA
control	29	Green	spray	POINT	3481.32	3481.32	NA
control	29	Green	spray	POINT	3484.44	3484.44	NA
control	29	Green	spray	POINT	3743.08	3743.08	NA
control	29	Green	spray	POINT	3743.72	3743.72	NA
control	29	Green	spray	POINT	3767.12	3767.12	NA
control	29	Green	spray	POINT	3771.83	3771.83	NA
control	29	Green	spray	POINT	3809.12	3809.12	NA
control	29	Green	spray	POINT	3904.78	3904.78	NA
control	29	Green	spray	POINT	3907.87	3907.87	NA
control	29	Green	spray	POINT	3940.8	3940.8	NA
control	29	Green	spray	POINT	3946.76	3946.76	NA
control	29	Green	spray	POINT	4135.84	4135.84	NA
control	29	Green	spray	POINT	4172.4	4172.4	NA
control	29	Green	spray	POINT	4174.48	4174.48	NA
control	29	Green	spray	POINT	4355.36	4355.36	NA
control	29	Green	spray	POINT	4358.76	4358.76	NA
control	29	Green	spray	POINT	4420.32	4420.32	NA
control	29	Green	spray	POINT	4421.68	4421.68	NA
control	29	Green	spray	POINT	4636.96	4636.96	NA
control	29	Green	spray	POINT	4640.76	4640.76	NA
control	29	Green	spray	POINT	7886.28	7886.28	NA
control	29	Green	spray	POINT	7889.44	7889.44	NA
control	29	Green	spray	POINT	7891.88	7891.88	NA
control	29	Green	spray	POINT	7918.2	7918.2	NA
control	29	Green	spray	POINT	7920.28	7920.28	NA
control	29	Green	spray	POINT	8179.84	8179.84	NA
control	29	Green	spray	POINT	8181.92	8181.92	NA
control	29	Green	spray	POINT	8188.96	8188.96	NA
control	29	Green	spray	POINT	8203.6	8203.6	NA
control	29	Green	spray	POINT	8204.12	8204.12	NA
control	29	Green	spray	POINT	8322.8	8322.8	NA
control	29	Green	spray	POINT	8325.13	8325.13	NA
control	29	N/C	spray	POINT	91.28	91.28	NA
control	29	N/C	spray	POINT	92.04	92.04	NA
control	29	N/C	spray	POINT	160.64	160.64	NA
control	29	N/C	spray	POINT	161.04	161.04	NA
control	29	N/C	spray	POINT	2504.68	2504.68	NA
control	29	N/C	spray	POINT	2506.63	2506.63	NA
control	29	N/C	spray	POINT	3009	3009	NA
control	29	N/C	spray	POINT	3009.28	3009.28	NA
control	29	N/C	spray	POINT	3163.24	3163.24	NA
control	29	N/C	spray	POINT	3489.92	3489.92	NA
control	29	N/C	spray	POINT	3620	3620	NA
control	29	N/C	spray	POINT	6110.52	6110.52	NA
control	29	N/C	spray	POINT	6111.56	6111.56	NA
control	29	N/C	spray	POINT	6166.6	6166.6	NA
control	29	N/C	spray	POINT	6170.72	6170.72	NA
control	29	N/C	spray	POINT	6188.24	6188.24	NA
control	29	N/C	spray	POINT	6188.88	6188.88	NA
control	29	N/C	spray	POINT	6714.32	6714.32	NA
control	29	N/C	spray	POINT	6716.76	6716.76	NA
control	29	N/C	spray	POINT	6720.2	6720.2	NA
control	29	N/C	spray	POINT	6723.72	6723.72	NA
control	29	N/C	spray	POINT	6753.8	6753.8	NA
control	29	N/C	spray	POINT	6754	6754	NA
control	29	Pink	spray	POINT	2612.16	2612.16	NA
control	29	Pink	spray	POINT	2614.08	2614.08	NA
control	29	Pink	spray	POINT	2699.72	2699.72	NA
control	29	Pink	spray	POINT	2701.08	2701.08	NA
control	29	Pink	spray	POINT	2955.28	2955.28	NA
control	29	Pink	spray	POINT	2956.28	2956.28	NA
control	29	Pink	spray	POINT	6263.88	6263.88	NA
control	29	Pink	spray	POINT	6268.72	6268.72	NA
control	29	Pink	spray	POINT	6294.32	6294.32	NA
control	29	Pink	spray	POINT	6294.72	6294.72	NA
MP	30	Blue	spray	POINT	573.644	573.644	NA
MP	30	Blue	spray	POINT	576.669	576.669	NA
MP	30	Blue	spray	POINT	587.764	587.764	NA
MP	30	Blue	spray	POINT	607.324	607.324	NA
MP	30	Blue	spray	POINT	609.364	609.364	NA
MP	30	Blue	spray	POINT	616.682	616.682	NA
MP	30	Blue	spray	POINT	833.723	833.723	NA
MP	30	Blue	spray	POINT	839.883	839.883	NA
MP	30	Blue	spray	POINT	6251.69	6251.69	NA
MP	30	Blue	spray	POINT	6254.41	6254.41	NA
MP	30	Blue	spray	POINT	6264.69	6264.69	NA
MP	30	Blue	spray	POINT	8181.34	8181.34	NA
MP	30	Blue	spray	POINT	8181.66	8181.66	NA
MP	30	Blue	spray	POINT	8193.14	8193.14	NA
MP	30	Blue	spray	POINT	8324.42	8324.42	NA
MP	30	Blue	spray	POINT	8335.06	8335.06	NA
MP	30	Blue	spray	POINT	8521.14	8521.14	NA
MP	30	Blue	spray	POINT	8521.5	8521.5	NA
MP	30	Blue	spray	POINT	8523.74	8523.74	NA
MP	30	Blue	spray	POINT	8528.5	8528.5	NA
MP	30	Green	spray	POINT	225.158	225.158	NA
MP	30	Green	spray	POINT	226.438	226.438	NA
MP	30	Green	spray	POINT	230.198	230.198	NA
MP	30	Green	spray	POINT	233.28	233.28	NA
MP	30	Green	spray	POINT	358.604	358.604	NA
MP	30	Green	spray	POINT	360.922	360.922	NA
MP	30	Green	spray	POINT	363.322	363.322	NA
MP	30	Green	spray	POINT	438.922	438.922	NA
MP	30	Green	spray	POINT	441.684	441.684	NA
MP	30	Green	spray	POINT	443.442	443.442	NA
MP	30	Green	spray	POINT	446.804	446.804	NA
MP	30	Green	spray	POINT	456.082	456.082	NA
MP	30	Green	spray	POINT	701.123	701.123	NA
MP	30	Green	spray	POINT	701.443	701.443	NA
MP	30	Green	spray	POINT	702.123	702.123	NA
MP	30	Green	spray	POINT	1500.49	1500.49	NA
MP	30	Green	spray	POINT	1501.01	1501.01	NA
MP	30	Green	spray	POINT	1501.69	1501.69	NA
MP	30	Green	spray	POINT	1850.64	1850.64	NA
MP	30	Green	spray	POINT	1854.81	1854.81	NA
MP	30	Green	spray	POINT	1866.69	1866.69	NA
MP	30	Green	spray	POINT	1917.53	1917.53	NA
MP	30	Green	spray	POINT	1922.29	1922.29	NA
MP	30	Green	spray	POINT	1941.61	1941.61	NA
MP	30	Green	spray	POINT	1943.65	1943.65	NA
MP	30	Green	spray	POINT	1952.61	1952.61	NA
MP	30	Green	spray	POINT	6788.08	6788.08	NA
MP	30	Green	spray	POINT	6789.36	6789.36	NA
MP	30	Green	spray	POINT	6799.96	6799.96	NA
MP	30	Green	spray	POINT	6801.76	6801.76	NA
MP	30	Green	spray	POINT	6803.4	6803.4	NA
MP	30	Green	spray	POINT	6806.12	6806.12	NA
MP	30	Green	spray	POINT	6831.87	6831.87	NA
MP	30	Green	spray	POINT	6833.2	6833.2	NA
MP	30	Green	spray	POINT	7040.51	7040.51	NA
MP	30	Green	spray	POINT	7043.52	7043.52	NA
MP	30	Green	spray	POINT	7047.67	7047.67	NA
MP	30	Green	spray	POINT	7097.36	7097.36	NA
MP	30	Green	spray	POINT	7109.4	7109.4	NA
MP	30	Green	spray	POINT	7110.08	7110.08	NA
MP	30	Green	spray	POINT	7580.51	7580.51	NA
MP	30	Green	spray	POINT	7590.05	7590.05	NA
MP	30	Green	spray	POINT	7590.79	7590.79	NA
MP	30	Green	spray	POINT	7598.71	7598.71	NA
MP	30	Green	spray	POINT	7630.27	7630.27	NA
MP	30	Green	spray	POINT	7630.95	7630.95	NA
MP	30	Green	spray	POINT	7647.15	7647.15	NA
MP	30	Green	spray	POINT	7653.55	7653.55	NA
MP	30	Green	spray	POINT	8583.49	8583.49	NA
MP	30	Green	spray	POINT	8739.86	8739.86	NA
MP	30	Green	spray	POINT	8745.98	8745.98	NA
MP	30	Green	spray	POINT	8773.09	8773.09	NA
MP	30	Green	spray	POINT	8774.5	8774.5	NA
MP	30	Green	spray	POINT	9003.21	9003.21	NA
MP	30	Green	spray	POINT	9004.89	9004.89	NA
MP	30	Green	spray	POINT	9010.65	9010.65	NA
MP	30	Green	spray	POINT	15903.3	15903.3	NA
MP	30	Green	spray	POINT	15904.4	15904.4	NA
MP	30	Green	spray	POINT	17478.4	17478.4	NA
MP	30	Green	spray	POINT	17478.8	17478.8	NA
MP	30	Green	spray	POINT	17479.6	17479.6	NA
MP	30	Green	spray	POINT	17490	17490	NA
MP	30	Green	spray	POINT	17492.6	17492.6	NA
MP	30	Green	spray	POINT	17499.8	17499.8	NA
MP	30	Green	spray	POINT	17520.6	17520.6	NA
MP	30	Green	spray	POINT	17520.7	17520.7	NA
MP	30	Green	spray	POINT	17523.9	17523.9	NA
MP	30	Green	spray	POINT	17545.1	17545.1	NA
MP	30	Green	spray	POINT	17545.7	17545.7	NA
MP	30	Green	spray	POINT	17562.5	17562.5	NA
MP	30	Green	spray	POINT	17564.3	17564.3	NA
MP	30	N/C	spray	POINT	36.36	36.36	NA
MP	30	N/C	spray	POINT	50.68	50.68	NA
MP	30	N/C	spray	POINT	234.638	234.638	NA
MP	30	N/C	spray	POINT	241.48	241.48	NA
MP	30	N/C	spray	POINT	392.162	392.162	NA
MP	30	N/C	spray	POINT	393.204	393.204	NA
MP	30	N/C	spray	POINT	395.284	395.284	NA
MP	30	N/C	spray	POINT	409.724	409.724	NA
MP	30	N/C	spray	POINT	410.082	410.082	NA
MP	30	N/C	spray	POINT	639.282	639.282	NA
MP	30	N/C	spray	POINT	639.644	639.644	NA
MP	30	N/C	spray	POINT	642.004	642.004	NA
MP	30	N/C	spray	POINT	689.443	689.443	NA
MP	30	N/C	spray	POINT	693.561	693.561	NA
MP	30	N/C	spray	POINT	1706.41	1706.41	NA
MP	30	N/C	spray	POINT	1707.89	1707.89	NA
MP	30	N/C	spray	POINT	1711.25	1711.25	NA
MP	30	N/C	spray	POINT	1712.97	1712.97	NA
MP	30	N/C	spray	POINT	1720.81	1720.81	NA
MP	30	N/C	spray	POINT	1725.01	1725.01	NA
MP	30	N/C	spray	POINT	1726.73	1726.73	NA
MP	30	N/C	spray	POINT	1729.53	1729.53	NA
MP	30	N/C	spray	POINT	1843.07	1843.07	NA
MP	30	N/C	spray	POINT	1844.49	1844.49	NA
MP	30	N/C	spray	POINT	7363.15	7363.15	NA
MP	30	N/C	spray	POINT	7366.77	7366.77	NA
MP	30	N/C	spray	POINT	7385.35	7385.35	NA
MP	30	N/C	spray	POINT	7387.11	7387.11	NA
MP	30	N/C	spray	POINT	7387.87	7387.87	NA
MP	30	N/C	spray	POINT	7389.51	7389.51	NA
MP	30	N/C	spray	POINT	7416.71	7416.71	NA
MP	30	N/C	spray	POINT	7418.15	7418.15	NA
MP	30	N/C	spray	POINT	7428.07	7428.07	NA
MP	30	N/C	spray	POINT	8974.05	8974.05	NA
MP	30	N/C	spray	POINT	8978.81	8978.81	NA
MP	30	N/C	spray	POINT	9441.57	9441.57	NA
MP	30	N/C	spray	POINT	17661.5	17661.5	NA
MP	30	N/C	spray	POINT	17664.6	17664.6	NA
MP	30	N/C	spray	POINT	17667.8	17667.8	NA
MP	30	N/C	spray	POINT	17737.6	17737.6	NA
MP	30	N/C	spray	POINT	17742.5	17742.5	NA
MP	30	N/C	spray	POINT	17753.5	17753.4	NA
MP	30	N/C	spray	POINT	17774.9	17774.9	NA
MP	30	N/C	spray	POINT	17775.1	17775.1	NA
MP	30	N/C	spray	POINT	17775.4	17775.4	NA
MP	30	N/C	spray	POINT	17778.5	17778.5	NA
MP	30	N/C	spray	POINT	17779.4	17779.4	NA
MP	30	Pink	spray	POINT	0.04	0.04	NA
MP	30	Pink	spray	POINT	0.72	0.72	NA
MP	30	Pink	spray	POINT	8.6	8.6	NA
MP	30	Pink	spray	POINT	15.36	15.36	NA
MP	30	Pink	spray	POINT	15.8	15.8	NA
MP	30	Pink	spray	POINT	29.749	29.749	NA
MP	30	Pink	spray	POINT	54.318	54.318	NA
MP	30	Pink	spray	POINT	55.12	55.12	NA
MP	30	Pink	spray	POINT	107.44	107.44	NA
MP	30	Pink	spray	POINT	107.64	107.64	NA
MP	30	Pink	spray	POINT	108.84	108.84	NA
MP	30	Pink	spray	POINT	109.52	109.52	NA
MP	30	Pink	spray	POINT	123.442	123.442	NA
MP	30	Pink	spray	POINT	141.6	141.6	NA
MP	30	Pink	spray	POINT	142.591	142.591	NA
MP	30	Pink	spray	POINT	153.191	153.191	NA
MP	30	Pink	spray	POINT	167.36	167.36	NA
MP	30	Pink	spray	POINT	169.68	169.68	NA
MP	30	Pink	spray	POINT	245.92	245.92	NA
MP	30	Pink	spray	POINT	248.32	248.32	NA
MP	30	Pink	spray	POINT	254.12	254.12	NA
MP	30	Pink	spray	POINT	297.6	297.6	NA
MP	30	Pink	spray	POINT	297.88	297.88	NA
MP	30	Pink	spray	POINT	298.92	298.92	NA
MP	30	Pink	spray	POINT	306.08	306.08	NA
MP	30	Pink	spray	POINT	308.84	308.84	NA
MP	30	Pink	spray	POINT	314.247	314.247	NA
MP	30	Pink	spray	POINT	319.08	319.08	NA
MP	30	Pink	spray	POINT	371.564	371.564	NA
MP	30	Pink	spray	POINT	372.924	372.924	NA
MP	30	Pink	spray	POINT	374.938	374.938	NA
MP	30	Pink	spray	POINT	391.284	391.284	NA
MP	30	Pink	spray	POINT	392.465	392.465	NA
MP	30	Pink	spray	POINT	463.404	463.404	NA
MP	30	Pink	spray	POINT	464.442	464.442	NA
MP	30	Pink	spray	POINT	514.564	514.564	NA
MP	30	Pink	spray	POINT	516.922	516.922	NA
MP	30	Pink	spray	POINT	652.276	652.276	NA
MP	30	Pink	spray	POINT	654.764	654.764	NA
MP	30	Pink	spray	POINT	704.923	704.923	NA
MP	30	Pink	spray	POINT	705.241	705.241	NA
MP	30	Pink	spray	POINT	706.281	706.281	NA
MP	30	Pink	spray	POINT	793.923	793.923	NA
MP	30	Pink	spray	POINT	795.163	795.163	NA
MP	30	Pink	spray	POINT	796.905	796.905	NA
MP	30	Pink	spray	POINT	1101.37	1101.37	NA
MP	30	Pink	spray	POINT	1105.44	1105.44	NA
MP	30	Pink	spray	POINT	1113.48	1113.48	NA
MP	30	Pink	spray	POINT	1319.72	1319.72	NA
MP	30	Pink	spray	POINT	1323.16	1323.16	NA
MP	30	Pink	spray	POINT	4295.32	4295.32	NA
MP	30	Pink	spray	POINT	4298.24	4298.24	NA
MP	30	Pink	spray	POINT	4299.6	4299.6	NA
MP	30	Pink	spray	POINT	5032.6	5032.6	NA
MP	30	Pink	spray	POINT	5123.08	5123.08	NA
MP	30	Pink	spray	POINT	5165.88	5165.88	NA
MP	30	Pink	spray	POINT	5167.8	5167.8	NA
MP	30	Pink	spray	POINT	5591.64	5591.64	NA
MP	30	Pink	spray	POINT	5591.89	5591.89	NA
MP	30	Pink	spray	POINT	6281.53	6281.53	NA
MP	30	Pink	spray	POINT	6284.97	6284.97	NA
MP	30	Pink	spray	POINT	6293.85	6293.85	NA
MP	30	Pink	spray	POINT	6340.96	6340.96	NA
MP	30	Pink	spray	POINT	6345.09	6345.09	NA
MP	30	Pink	spray	POINT	6351.28	6351.28	NA
MP	30	Pink	spray	POINT	6370.53	6370.53	NA
MP	30	Pink	spray	POINT	6373.09	6373.09	NA
MP	30	Pink	spray	POINT	6379.09	6379.09	NA
MP	30	Pink	spray	POINT	6522.24	6522.24	NA
MP	30	Pink	spray	POINT	6525.32	6525.32	NA
MP	30	Pink	spray	POINT	6526.12	6526.12	NA
MP	30	Pink	spray	POINT	6529.44	6529.44	NA
MP	30	Pink	spray	POINT	8417.5	8417.5	NA
MP	30	Pink	spray	POINT	8421.62	8421.62	NA
MP	30	Pink	spray	POINT	8468.7	8468.7	NA
MP	30	Pink	spray	POINT	8471.82	8471.82	NA
MP	30	Pink	spray	POINT	8498.14	8498.14	NA
MP	30	Pink	spray	POINT	8499.98	8499.98	NA
MP	30	Pink	spray	POINT	8666.77	8666.77	NA
MP	30	Pink	spray	POINT	8670.78	8670.78	NA
MP	30	Pink	spray	POINT	9057.93	9057.93	NA
MP	30	Pink	spray	POINT	9059.29	9059.29	NA
MP	30	Pink	spray	POINT	9178.17	9178.17	NA
MP	30	Pink	spray	POINT	9180.93	9180.93	NA
MP	30	Pink	spray	POINT	15771	15771	NA
MP	30	Pink	spray	POINT	15772.1	15772.1	NA
MP	30	Pink	spray	POINT	15776.3	15776.3	NA
MP	30	Pink	spray	POINT	15801.6	15801.6	NA
MP	30	Pink	spray	POINT	15804.4	15804.4	NA
MP	30	Pink	spray	POINT	15805.9	15805.9	NA
MP	30	Pink	spray	POINT	16793.9	16793.9	NA
MP	30	Pink	spray	POINT	16795.8	16795.9	NA
MP	30	Pink	spray	POINT	17412.5	17412.5	NA
MP	30	Pink	spray	POINT	17417.3	17417.3	NA
MP	30	Pink	spray	POINT	17427.3	17427.3	NA
MP	30	Pink	spray	POINT	17824.8	17824.8	NA
MP	30	Pink	spray	POINT	17826	17826	NA
MP	30	Pink	spray	POINT	17827.6	17827.6	NA
MP	30	Pink	spray	POINT	17859.1	17859.1	NA
MP	30	Pink	spray	POINT	17863	17863	NA
contol	30	Blue	spray	POINT	776.763	776.763	NA
contol	30	Blue	spray	POINT	780.883	780.883	NA
contol	30	Blue	spray	POINT	7458.31	7458.31	NA
contol	30	Blue	spray	POINT	7462.31	7462.31	NA
contol	30	Blue	spray	POINT	7481.19	7481.19	NA
contol	30	Blue	spray	POINT	7483.23	7483.23	NA
contol	30	Blue	spray	POINT	7487.03	7487.03	NA
contol	30	Blue	spray	POINT	7493.75	7493.75	NA
contol	30	Blue	spray	POINT	7500.19	7500.19	NA
contol	30	Blue	spray	POINT	10716.9	10716.8	NA
contol	30	Blue	spray	POINT	10719.2	10719.2	NA
contol	30	Blue	spray	POINT	10727.5	10727.5	NA
contol	30	Blue	spray	POINT	10728.2	10728.2	NA
contol	30	Blue	spray	POINT	10737.1	10737.1	NA
contol	30	Blue	spray	POINT	10738.8	10738.8	NA
contol	30	Blue	spray	POINT	10764.2	10764.2	NA
contol	30	Blue	spray	POINT	10765.9	10765.9	NA
contol	30	Blue	spray	POINT	10768	10768	NA
contol	30	Blue	spray	POINT	10786.5	10786.5	NA
contol	30	Blue	spray	POINT	10790.3	10790.3	NA
contol	30	Blue	spray	POINT	10816.5	10816.5	NA
contol	30	Blue	spray	POINT	10824.8	10824.8	NA
contol	30	Blue	spray	POINT	10890	10890	NA
contol	30	Blue	spray	POINT	10900.2	10900.2	NA
contol	30	Blue	spray	POINT	10900.8	10900.8	NA
contol	30	Blue	spray	POINT	10915.8	10915.8	NA
contol	30	Blue	spray	POINT	11128	11128	NA
contol	30	Blue	spray	POINT	11205.7	11205.7	NA
contol	30	Blue	spray	POINT	11212.5	11212.5	NA
contol	30	Blue	spray	POINT	11246.9	11246.9	NA
contol	30	Blue	spray	POINT	11437.3	11437.3	NA
contol	30	Blue	spray	POINT	11438.6	11438.6	NA
contol	30	Blue	spray	POINT	11811	11811	NA
contol	30	Blue	spray	POINT	11813	11813	NA
contol	30	Blue	spray	POINT	11815.4	11815.4	NA
contol	30	Blue	spray	POINT	12510.6	12510.6	NA
contol	30	Blue	spray	POINT	12512.6	12512.6	NA
contol	30	Blue	spray	POINT	12514.7	12514.7	NA
contol	30	Blue	spray	POINT	18329.4	18329.4	NA
contol	30	Green	spray	POINT	7825.67	7825.67	NA
contol	30	Green	spray	POINT	7828.03	7828.03	NA
contol	30	Green	spray	POINT	7829.01	7829.01	NA
contol	30	Green	spray	POINT	8023.96	8023.96	NA
contol	30	Green	spray	POINT	8027.39	8027.39	NA
contol	30	Green	spray	POINT	8043.23	8043.23	NA
contol	30	Green	spray	POINT	8046.03	8046.03	NA
contol	30	Green	spray	POINT	8053.07	8053.07	NA
contol	30	Green	spray	POINT	8090.59	8090.59	NA
contol	30	Green	spray	POINT	8092.98	8092.98	NA
contol	30	Green	spray	POINT	8095.02	8095.02	NA
contol	30	Green	spray	POINT	8113.31	8113.31	NA
contol	30	Green	spray	POINT	8114.23	8114.23	NA
contol	30	Green	spray	POINT	8162.22	8162.22	NA
contol	30	Green	spray	POINT	8402.22	8402.22	NA
contol	30	Green	spray	POINT	9488.06	9488.06	NA
contol	30	Green	spray	POINT	9489.18	9489.18	NA
contol	30	Green	spray	POINT	10996.6	10996.6	NA
contol	30	Green	spray	POINT	10999.7	10999.7	NA
contol	30	Green	spray	POINT	11046.9	11046.9	NA
contol	30	Green	spray	POINT	11048	11048	NA
contol	30	Green	spray	POINT	11345.3	11345.3	NA
contol	30	Green	spray	POINT	11347	11347	NA
contol	30	Green	spray	POINT	16448	16448	NA
contol	30	Green	spray	POINT	16448.8	16448.8	NA
contol	30	Green	spray	POINT	17528.1	17528.1	NA
contol	30	Green	spray	POINT	17530.2	17530.2	NA
contol	30	Green	spray	POINT	17582.5	17582.5	NA
contol	30	Green	spray	POINT	17583	17583	NA
contol	30	Green	spray	POINT	17645.8	17645.8	NA
contol	30	Green	spray	POINT	17646.2	17646.2	NA
contol	30	Green	spray	POINT	17762.4	17762.4	NA
contol	30	Green	spray	POINT	18526.3	18526.3	NA
contol	30	Green	spray	POINT	18527.4	18527.4	NA
contol	30	Green	spray	POINT	18532.8	18532.8	NA
contol	30	N/C	spray	POINT	7708.51	7708.51	NA
contol	30	N/C	spray	POINT	7717.15	7717.15	NA
contol	30	N/C	spray	POINT	7725.43	7725.43	NA
contol	30	N/C	spray	POINT	7749.47	7749.47	NA
contol	30	N/C	spray	POINT	7752.55	7752.55	NA
contol	30	N/C	spray	POINT	7769.79	7769.79	NA
contol	30	N/C	spray	POINT	7771.75	7771.75	NA
contol	30	N/C	spray	POINT	7779.43	7779.43	NA
contol	30	N/C	spray	POINT	9090.18	9090.18	NA
contol	30	N/C	spray	POINT	9105.34	9105.34	NA
contol	30	N/C	spray	POINT	9106.01	9106.01	NA
contol	30	N/C	spray	POINT	9106.58	9106.58	NA
contol	30	N/C	spray	POINT	9107.42	9107.42	NA
contol	30	N/C	spray	POINT	9108.02	9108.02	NA
contol	30	N/C	spray	POINT	9119.3	9119.3	NA
contol	30	N/C	spray	POINT	9152.5	9152.5	NA
contol	30	N/C	spray	POINT	9157.58	9157.58	NA
contol	30	N/C	spray	POINT	9165.1	9165.1	NA
contol	30	N/C	spray	POINT	9169.65	9169.65	NA
contol	30	N/C	spray	POINT	9194.57	9194.57	NA
contol	30	N/C	spray	POINT	9196.44	9196.44	NA
contol	30	N/C	spray	POINT	9199.66	9199.66	NA
contol	30	N/C	spray	POINT	11076.4	11076.4	NA
contol	30	N/C	spray	POINT	11080.9	11080.9	NA
contol	30	N/C	spray	POINT	11081.3	11081.3	NA
contol	30	N/C	spray	POINT	17902.3	17902.3	NA
contol	30	N/C	spray	POINT	17927	17927	NA
contol	30	N/C	spray	POINT	17944.2	17944.2	NA
contol	30	N/C	spray	POINT	17945.3	17945.3	NA
contol	30	Pink	spray	POINT	719.721	719.721	NA
contol	30	Pink	spray	POINT	733.201	733.201	NA
contol	30	Pink	spray	POINT	754.521	754.521	NA
contol	30	Pink	spray	POINT	754.881	754.881	NA
contol	30	Pink	spray	POINT	780.523	780.523	NA
contol	30	Pink	spray	POINT	782.243	782.243	NA
contol	30	Pink	spray	POINT	1327.48	1327.48	NA
contol	30	Pink	spray	POINT	1330.12	1330.12	NA
contol	30	Pink	spray	POINT	1486.72	1486.72	NA
contol	30	Pink	spray	POINT	1488.88	1488.88	NA
contol	30	Pink	spray	POINT	1574.44	1574.44	NA
contol	30	Pink	spray	POINT	1575.8	1575.8	NA
contol	30	Pink	spray	POINT	1598.04	1598.04	NA
contol	30	Pink	spray	POINT	7509.19	7509.19	NA
contol	30	Pink	spray	POINT	7510.83	7510.83	NA
contol	30	Pink	spray	POINT	7521.15	7521.15	NA
contol	30	Pink	spray	POINT	7545.27	7545.27	NA
contol	30	Pink	spray	POINT	7547.35	7547.35	NA
contol	30	Pink	spray	POINT	8436.34	8436.34	NA
contol	30	Pink	spray	POINT	8437.42	8437.42	NA
contol	30	Pink	spray	POINT	8749.54	8749.54	NA
contol	30	Pink	spray	POINT	8757.22	8757.22	NA
contol	30	Pink	spray	POINT	8768.3	8768.3	NA
contol	30	Pink	spray	POINT	8788.58	8788.58	NA
contol	30	Pink	spray	POINT	8791.66	8791.66	NA
contol	30	Pink	spray	POINT	8830.18	8830.18	NA
contol	30	Pink	spray	POINT	8857.66	8857.66	NA
contol	30	Pink	spray	POINT	8881.38	8881.38	NA
contol	30	Pink	spray	POINT	8919.54	8919.54	NA
contol	30	Pink	spray	POINT	8919.9	8919.9	NA
contol	30	Pink	spray	POINT	10798.2	10798.2	NA
contol	30	Pink	spray	POINT	10925.7	10925.7	NA
contol	30	Pink	spray	POINT	10925.9	10925.9	NA
contol	30	Pink	spray	POINT	10927.3	10927.3	NA
contol	30	Pink	spray	POINT	10952.7	10952.7	NA
contol	30	Pink	spray	POINT	10953.7	10953.7	NA
contol	30	Pink	spray	POINT	11040	11040	NA
contol	30	Pink	spray	POINT	11040.7	11040.7	NA
contol	30	Pink	spray	POINT	11065.5	11065.5	NA
contol	30	Pink	spray	POINT	11065.9	11065.9	NA
contol	30	Pink	spray	POINT	12435.3	12435.3	NA
contol	30	Pink	spray	POINT	12435.6	12435.6	NA
contol	30	Pink	spray	POINT	12452.9	12452.9	NA
contol	30	Pink	spray	POINT	12453.4	12453.4	NA
contol	30	Pink	spray	POINT	17707.5	17707.5	NA
contol	30	Pink	spray	POINT	17708.2	17708.2	NA
contol	30	Pink	spray	POINT	17750.7	17750.7	NA
contol	30	Pink	spray	POINT	17751.2	17751.2	NA
contol	30	Pink	spray	POINT	17773	17773	NA
contol	30	Pink	spray	POINT	17773.1	17773.1	NA
contol	30	Pink	spray	POINT	18415.4	18415.4	NA
contol	30	Pink	spray	POINT	18415.6	18415.6	NA
contol	30	Pink	spray	POINT	18416.1	18416.1	NA
MP	31	Blue	spray	POINT	230.242	230.242	NA
MP	31	Blue	spray	POINT	235.362	235.362	NA
MP	31	Blue	spray	POINT	237.08	237.08	NA
MP	31	Blue	spray	POINT	242.2	242.2	NA
MP	31	Blue	spray	POINT	313.68	313.68	NA
MP	31	Blue	spray	POINT	323.6	323.6	NA
MP	31	Blue	spray	POINT	6570.92	6570.92	NA
MP	31	Blue	spray	POINT	7007.28	7007.28	NA
MP	31	Blue	spray	POINT	7008.96	7008.96	NA
MP	31	Blue	spray	POINT	10008.5	10008.5	NA
MP	31	Blue	spray	POINT	10009.3	10009.3	NA
MP	31	Blue	spray	POINT	10010	10010	NA
MP	31	Blue	spray	POINT	10010.6	10010.6	NA
MP	31	Blue	spray	POINT	10140.6	10140.6	NA
MP	31	Blue	spray	POINT	10889.3	10889.3	NA
MP	31	Blue	spray	POINT	10890.2	10890.2	NA
MP	31	Green	spray	POINT	7588.05	7588.05	NA
MP	31	Green	spray	POINT	7588.57	7588.57	NA
MP	31	Green	spray	POINT	7588.93	7588.93	NA
MP	31	Green	spray	POINT	7591.49	7591.49	NA
MP	31	Green	spray	POINT	7593.61	7593.61	NA
MP	31	Green	spray	POINT	7615.93	7615.93	NA
MP	31	Green	spray	POINT	7617.37	7617.37	NA
MP	31	Green	spray	POINT	9736.08	9736.08	NA
MP	31	N/C	spray	POINT	70.12	70.12	NA
MP	31	N/C	spray	POINT	70.8	70.8	NA
MP	31	N/C	spray	POINT	71.44	71.44	NA
MP	31	N/C	spray	POINT	74.48	74.48	NA
MP	31	N/C	spray	POINT	79.72	79.72	NA
MP	31	N/C	spray	POINT	87.36	87.36	NA
MP	31	N/C	spray	POINT	90.722	90.722	NA
MP	31	N/C	spray	POINT	107	107	NA
MP	31	N/C	spray	POINT	122.458	122.458	NA
MP	31	N/C	spray	POINT	1323.04	1323.04	NA
MP	31	N/C	spray	POINT	1325.36	1325.36	NA
MP	31	N/C	spray	POINT	1445.04	1445.04	NA
MP	31	N/C	spray	POINT	1448.12	1448.12	NA
MP	31	N/C	spray	POINT	1503.48	1503.48	NA
MP	31	N/C	spray	POINT	1530.48	1530.48	NA
MP	31	N/C	spray	POINT	1537	1537	NA
MP	31	N/C	spray	POINT	1584.8	1584.8	NA
MP	31	N/C	spray	POINT	1590.22	1590.22	NA
MP	31	N/C	spray	POINT	1620.36	1620.36	NA
MP	31	N/C	spray	POINT	5602.6	5602.6	NA
MP	31	N/C	spray	POINT	5606.35	5606.35	NA
MP	31	N/C	spray	POINT	5883.8	5883.8	NA
MP	31	N/C	spray	POINT	7838.57	7838.57	NA
MP	31	N/C	spray	POINT	10104.4	10104.4	NA
MP	31	N/C	spray	POINT	10105.7	10105.7	NA
MP	31	N/C	spray	POINT	15948.6	15948.6	NA
MP	31	Pink	spray	POINT	5741.6	5741.6	NA
MP	31	Pink	spray	POINT	7492.01	7492.01	NA
MP	31	Pink	spray	POINT	7500.65	7500.65	NA
control	31	Blue	spray	POINT	1525.2	1525.2	NA
control	31	Blue	spray	POINT	1525.64	1525.64	NA
control	31	Blue	spray	POINT	1526.12	1526.12	NA
control	31	Blue	spray	POINT	1527.16	1527.16	NA
control	31	Blue	spray	POINT	1529.36	1529.36	NA
control	31	Blue	spray	POINT	1529.68	1529.68	NA
control	31	Blue	spray	POINT	1546.24	1546.24	NA
control	31	Blue	spray	POINT	1546.44	1546.44	NA
control	31	Blue	spray	POINT	1548.4	1548.4	NA
control	31	Blue	spray	POINT	3413.68	3413.68	NA
control	31	Blue	spray	POINT	14111.8	14111.8	NA
control	31	Blue	spray	POINT	14114.5	14114.5	NA
control	31	Blue	spray	POINT	14117.6	14117.6	NA
control	31	Blue	spray	POINT	14128.6	14128.6	NA
control	31	Green	spray	POINT	5112.47	5112.47	NA
control	31	Green	spray	POINT	5114.79	5114.79	NA
control	31	Green	spray	POINT	5115.59	5115.59	NA
control	31	Green	spray	POINT	5117.91	5117.91	NA
control	31	Green	spray	POINT	5123.39	5123.39	NA
control	31	Green	spray	POINT	5123.79	5123.79	NA
control	31	Green	spray	POINT	5126.35	5126.35	NA
control	31	Green	spray	POINT	5133.67	5133.67	NA
control	31	Green	spray	POINT	5134.07	5134.07	NA
control	31	Green	spray	POINT	5135.71	5135.71	NA
control	31	Green	spray	POINT	11188	11187.9	NA
control	31	Green	spray	POINT	11188.5	11188.5	NA
control	31	Green	spray	POINT	11291.6	11291.6	NA
control	31	N/C	spray	POINT	7412.95	7412.95	NA
control	31	N/C	spray	POINT	7414.43	7414.43	NA
control	31	N/C	spray	POINT	7419.39	7419.39	NA
control	31	N/C	spray	POINT	7431.71	7431.71	NA
control	31	N/C	spray	POINT	7432.71	7432.71	NA
control	31	N/C	spray	POINT	10306.8	10306.8	NA
control	31	N/C	spray	POINT	10308.6	10308.6	NA
control	31	N/C	spray	POINT	10310.8	10310.8	NA
control	31	N/C	spray	POINT	13776.8	13776.8	NA
control	31	N/C	spray	POINT	13777.6	13777.6	NA
control	31	N/C	spray	POINT	13779.7	13779.7	NA
control	31	Pink	spray	POINT	1787.23	1787.23	NA
control	31	Pink	spray	POINT	1788.84	1788.84	NA
control	31	Pink	spray	POINT	1796.04	1796.04	NA
control	31	Pink	spray	POINT	1806.67	1806.67	NA
control	31	Pink	spray	POINT	7395.91	7395.91	NA
control	31	Pink	spray	POINT	7397.59	7397.59	NA
control	31	Pink	spray	POINT	12790	12790	NA
control	31	Pink	spray	POINT	12791	12791	NA

## Sheet: Pilot_Study_first_spray
group	pen	Subject	Behavior	Behavior type	Start (s)	Stop (s)	min
MP	29	Blue	spray	POINT	5.52	5.52	0.092
MP	29	Green	spray	POINT	3.76	3.76	0.062667
MP	29	N/C	spray	POINT	71.44	71.44	1.19067
MP	29	Pink	spray	POINT	30.88	30.88	0.514667
control	29	Blue	spray	POINT	48.64	48.64	0.810667
control	29	Green	spray	POINT	12.058	12.058	0.200967
control	29	N/C	spray	POINT	91.28	91.28	1.52133
control	29	Pink	spray	POINT	2612.16	2612.16	43.536
MP	30	Blue	spray	POINT	573.644	573.644	9.56073
MP	30	Green	spray	POINT	225.158	225.158	3.75263
MP	30	N/C	spray	POINT	36.36	36.36	0.606
MP	30	Pink	spray	POINT	0.04	0.04	0.000667
control	30	Blue	spray	POINT	776.763	776.763	12.946
control	30	Green	spray	POINT	7825.67	7825.67	130.428
control	30	N/C	spray	POINT	7708.51	7708.51	128.475
control	30	Pink	spray	POINT	719.721	719.721	11.9954
MP	31	Blue	spray	POINT	230.242	230.242	3.83737
MP	31	Green	spray	POINT	7588.05	7588.05	126.468
MP	31	N/C	spray	POINT	70.12	70.12	1.16867
MP	31	Pink	spray	POINT	5741.6	5741.6	95.6934
control	31	Blue	spray	POINT	1525.2	1525.2	25.4199
control	31	Green	spray	POINT	5112.47	5112.47	85.2078
control	31	N/C	spray	POINT	7412.95	7412.95	123.549
control	31	Pink	spray	POINT	1787.23	1787.23	29.7873
